# Supplementary material for: 4-Phenyl­sulfon­yl-2-(p-tolyl­sulfon­yl)-1H,8H-pyrrolo­[2,3-b]indole
Source: Acta Crystallogr Sect E Struct Rep Online. 2010 Oct 9;66(Pt 11):o2757–8. doi: 10.1107/S1600536810039425 (PMC3009299; doi:10.1107/S1600536810039425)
Supplement: Supplementary file 2 [file e-66-o2757-Isup2.hkl]

# 
# h,k,l, Fc-squared, Fo-squared, sigma(Fo-squared) and status flag 
# 
data_I
_shelx_title '    jpj10-1 in P-1' 
_shelx_refln_list_code          4 
_shelx_F_calc_maximum      187.47 
_exptl_crystal_F_000       468.00 
_reflns_d_resolution_high  0.6566 
 
loop_ 
 _symmetry_equiv_pos_as_xyz 
 'x, y, z' 
 '-x, -y, -z' 
 
_cell_length_a     8.1547 
_cell_length_b    11.0471 
_cell_length_c    11.7185 
_cell_angle_alpha  73.834 
_cell_angle_beta   87.131 
_cell_angle_gamma  79.277 
 
_shelx_F_squared_multiplier     1.000 
 
loop_ 
 _refln_index_h 
 _refln_index_k 
 _refln_index_l 
 _refln_F_squared_calc 
 _refln_F_squared_meas 
 _refln_F_squared_sigma 
 _refln_observed_status 
   2   0   0      698.35      745.73      6.95 o 
   3   0   0      232.66      267.30      6.24 o 
   4   0   0       11.37       17.59      0.97 o 
   5   0   0      103.79      103.23      2.61 o 
   6   0   0      305.45      279.60      4.68 o 
   7   0   0       29.02       26.12      2.01 o 
   8   0   0       10.78       13.76      2.57 o 
   9   0   0       13.78       13.72      2.78 o 
  10   0   0        0.25       -0.90      5.51 o 
  11   0   0       11.47       14.37      7.20 o 
 -11   1   0      155.91      166.93     13.78 o 
 -10   1   0       39.97       46.67      4.17 o 
  -9   1   0        4.91        4.44      2.83 o 
  -8   1   0      132.92      131.70      4.45 o 
  -7   1   0      278.70      276.86      6.00 o 
  -6   1   0      283.53      265.42      7.01 o 
  -5   1   0       42.93       41.49      1.77 o 
  -4   1   0      228.18      225.03      6.03 o 
  -3   1   0      190.51      187.14      2.94 o 
  -2   1   0       19.67       10.60      0.98 o 
   2   1   0    11371.88    11430.73    106.53 o 
   3   1   0     1923.01     2057.27      8.41 o 
   4   1   0     1028.94     1052.92      7.20 o 
   5   1   0       67.29       73.51      2.66 o 
   6   1   0      711.33      684.01      8.92 o 
   7   1   0       59.19       53.04      3.30 o 
   8   1   0       18.37       21.16      2.71 o 
   9   1   0        3.29        0.46      4.95 o 
  10   1   0      161.47      163.59     12.89 o 
  11   1   0      276.59      277.56     16.76 o 
 -11   2   0       27.44       26.60      5.94 o 
 -10   2   0        5.31        5.57      3.46 o 
  -9   2   0       25.46       26.52      2.77 o 
  -8   2   0      473.92      457.93      7.73 o 
  -7   2   0       10.08        8.70      1.83 o 
  -6   2   0      217.88      233.15      4.93 o 
  -5   2   0      133.08      125.38      2.87 o 
  -4   2   0      115.83      165.04      5.34 o 
  -3   2   0        0.99        1.69      1.30 o 
  -2   2   0      778.84      849.86     12.24 o 
   2   2   0     3846.09     4115.70     22.35 o 
   3   2   0     1605.22     1594.95     17.77 o 
   4   2   0      230.99      243.41      3.55 o 
   5   2   0      297.35      284.55      7.55 o 
   6   2   0      863.14      816.55     19.83 o 
   7   2   0       71.55       70.43      4.02 o 
   8   2   0      116.97      112.50      9.07 o 
   9   2   0      225.46      248.53     13.75 o 
  10   2   0       14.58       17.81      6.73 o 
  11   2   0       16.36       10.77      6.67 o 
 -11   3   0       23.51       16.35      7.78 o 
 -10   3   0       66.44       61.20      5.17 o 
  -9   3   0      260.11      256.61      6.65 o 
  -8   3   0        3.58        3.56      2.08 o 
  -7   3   0      326.16      319.05      6.43 o 
  -6   3   0      252.31      243.63      4.58 o 
  -5   3   0      191.92      199.20      4.09 o 
  -4   3   0      914.21      990.38     14.10 o 
  -3   3   0      474.23      459.07      7.35 o 
  -2   3   0      479.53      483.79      4.26 o 
  -1   3   0     6988.90     7552.83     83.66 o 
   0   3   0      756.77      803.03      9.47 o 
   1   3   0      970.71      963.11      6.80 o 
   2   3   0     2939.79     3016.06     19.37 o 
   3   3   0     3822.32     3982.55     62.36 o 
   4   3   0      307.52      340.72      3.12 o 
   5   3   0       19.73       22.74      1.87 o 
   6   3   0      136.20      140.89      3.55 o 
   7   3   0       44.51       37.25      2.27 o 
   8   3   0        7.65        9.78      5.01 o 
   9   3   0        0.82        1.81      4.91 o 
  10   3   0      201.03      193.73     13.20 o 
  11   3   0       85.18       85.24     10.16 o 
 -11   4   0       40.85       30.64      8.10 o 
 -10   4   0       55.97       61.42     11.67 o 
  -9   4   0      150.98      154.82      6.36 o 
  -8   4   0      302.88      290.91      7.87 o 
  -7   4   0      137.34      128.77      4.30 o 
  -6   4   0        0.07       -1.87      1.95 o 
  -5   4   0      302.56      296.28      5.55 o 
  -4   4   0       80.10       87.58      2.86 o 
  -3   4   0      660.12      715.18     11.17 o 
  -2   4   0      310.13      330.53      4.68 o 
  -1   4   0     2534.75     2746.38     14.41 o 
   0   4   0       49.61       34.14      2.72 o 
   1   4   0     1590.38     1574.73     13.59 o 
   2   4   0      109.06      119.83      2.59 o 
   3   4   0      545.94      577.72      7.06 o 
   4   4   0      820.08      756.93     34.99 o 
   5   4   0      242.80      221.08      4.29 o 
   6   4   0       51.20       48.89      2.54 o 
   7   4   0       66.58       75.94      2.85 o 
   8   4   0      243.10      232.79     12.13 o 
   9   4   0      127.49      121.10     10.23 o 
  10   4   0       15.10       22.89      7.07 o 
  11   4   0       75.15       90.95     11.01 o 
 -10   5   0        2.04        7.83      4.69 o 
  -9   5   0       33.15       37.09      4.08 o 
  -8   5   0       81.89       86.48      5.03 o 
  -7   5   0      304.83      285.91     10.05 o 
  -6   5   0       26.98       28.43      4.59 o 
  -5   5   0       38.82       41.34      2.46 o 
  -4   5   0      178.43      172.11      3.98 o 
  -3   5   0      432.85      448.69      8.46 o 
  -2   5   0       40.57       36.52      2.34 o 
  -1   5   0       83.91      101.54      5.28 o 
   0   5   0      466.67      512.48      6.94 o 
   1   5   0       14.95       23.55      4.08 o 
   2   5   0      956.37      923.99     14.06 o 
   3   5   0     1054.58     1079.97     15.07 o 
   4   5   0       18.83       20.80      2.00 o 
   5   5   0     1521.94     1512.79     14.55 o 
   6   5   0      370.23      348.83     15.21 o 
   7   5   0       15.50        4.22      3.41 o 
   8   5   0        6.49        9.14      5.04 o 
   9   5   0       93.67       96.00      9.48 o 
  10   5   0       78.50       84.66     10.28 o 
  11   5   0        1.19        1.99      6.16 o 
  -9   6   0       25.05       21.94      4.25 o 
  -8   6   0        0.53        3.15      2.94 o 
  -7   6   0       23.95       22.78      2.94 o 
  -6   6   0       16.34       18.22      3.17 o 
  -5   6   0       21.57       25.51      3.01 o 
  -4   6   0      646.84      643.67      5.51 o 
  -3   6   0       57.17       65.20      3.29 o 
  -2   6   0      736.44      756.24      9.59 o 
  -1   6   0      301.02      284.88      9.11 o 
   0   6   0     1128.85     1242.57     13.87 o 
   1   6   0       43.95       33.74      2.89 o 
   2   6   0      408.98      421.53      4.78 o 
   3   6   0      565.44      519.87     14.33 o 
   4   6   0      727.56      648.56     13.05 o 
   5   6   0      214.97      193.93      9.26 o 
   6   6   0        1.68        1.83      3.27 o 
   7   6   0       23.66       26.68      4.74 o 
   8   6   0       36.00       37.27      6.17 o 
   9   6   0      331.59      341.43     16.09 o 
  10   6   0       10.38        2.59      5.60 o 
  11   6   0        7.58        4.63      6.32 o 
  -9   7   0       26.01       30.35      7.46 o 
  -8   7   0      131.09      110.92      6.15 o 
  -7   7   0       47.32       42.34      5.08 o 
  -6   7   0        0.73       -0.55      2.68 o 
  -5   7   0        1.56        0.60      2.23 o 
  -4   7   0      141.25      132.98      8.44 o 
  -3   7   0     2226.23     2161.73     18.17 o 
  -2   7   0     1303.17     1205.60     12.94 o 
  -1   7   0       24.60       21.53      2.17 o 
   0   7   0      110.04       96.57      2.87 o 
   1   7   0      813.79      828.99     13.41 o 
   2   7   0     1580.54     1598.31     11.18 o 
   3   7   0     1192.46     1179.85     20.30 o 
   4   7   0        2.48        3.86      1.82 o 
   5   7   0      144.05      131.34      5.23 o 
   6   7   0        3.91        3.98      3.98 o 
   7   7   0        0.07        1.66      3.91 o 
   8   7   0       26.54       49.24      7.28 o 
   9   7   0        0.95        5.03      4.76 o 
  10   7   0        1.46        6.04      6.14 o 
  11   7   0      256.25      293.71     17.52 o 
  -9   8   0       17.69       11.19      8.09 o 
  -8   8   0       41.64       31.70      5.01 o 
  -7   8   0       16.57       18.00      4.77 o 
  -6   8   0        0.36        2.53      5.59 o 
  -5   8   0       81.21       81.59      4.58 o 
  -4   8   0      402.29      379.52     14.72 o 
  -3   8   0       27.36       30.41      3.11 o 
  -2   8   0      309.70      289.24      6.91 o 
  -1   8   0      956.11      961.95     12.09 o 
   0   8   0       73.45       70.90      2.68 o 
   1   8   0      524.27      520.71      7.13 o 
   2   8   0      260.58      258.95      4.57 o 
   3   8   0     2649.42     2624.42     15.71 o 
   4   8   0     1782.82     1724.40     18.20 o 
   5   8   0      154.50      160.31      5.94 o 
   6   8   0       68.79       65.29      6.90 o 
   7   8   0       43.69       41.97      6.38 o 
   8   8   0      254.40      273.22     14.31 o 
   9   8   0      230.82      265.51     14.89 o 
  10   8   0       44.03       41.90      8.74 o 
  -8   9   0        0.92        4.36      4.22 o 
  -7   9   0        2.17        6.17      5.04 o 
  -6   9   0        2.15        2.63      6.31 o 
  -5   9   0       80.88       92.47      9.13 o 
  -4   9   0     1016.46     1005.63     14.31 o 
  -3   9   0      582.68      585.72     10.64 o 
  -2   9   0      120.12      115.83      4.84 o 
  -1   9   0       16.69       17.86      2.57 o 
   0   9   0      322.93      322.53      5.54 o 
   1   9   0      324.32      329.17      7.94 o 
   2   9   0      323.81      315.14      5.48 o 
   3   9   0      436.57      441.79      7.27 o 
   4   9   0      190.33      187.83      6.69 o 
   5   9   0      174.18      167.18      6.49 o 
   6   9   0      408.39      418.98     15.46 o 
   7   9   0      114.63      124.06      9.42 o 
   8   9   0       44.72       40.61      6.76 o 
   9   9   0        1.14       -1.94      6.47 o 
  10   9   0       48.39       55.94      9.23 o 
  -7  10   0        2.99        2.14      5.24 o 
  -6  10   0      103.11      125.41     11.08 o 
  -5  10   0      314.63      320.20     16.45 o 
  -4  10   0      636.34      687.99     21.91 o 
  -3  10   0        4.12        1.89      2.42 o 
  -2  10   0      528.64      533.27     27.58 o 
  -1  10   0        0.19       -0.68      2.44 o 
   0  10   0       49.76       48.90      5.11 o 
   1  10   0      362.66      331.33      9.61 o 
   2  10   0      320.85      312.14      7.68 o 
   3  10   0      399.66      405.79     15.87 o 
   4  10   0       82.31       82.39      5.01 o 
   5  10   0       20.51       26.92      5.53 o 
   6  10   0       29.87       26.92      3.86 o 
   7  10   0      111.01      121.99      9.87 o 
   8  10   0      547.64      559.74     20.51 o 
   9  10   0        7.61        5.86      6.14 o 
  10  10   0       15.90       16.57      7.14 o 
  -6  11   0       56.74       60.93     10.60 o 
  -5  11   0      154.01      139.81     12.15 o 
  -4  11   0      205.76      205.60     13.18 o 
  -3  11   0       83.08       84.14      8.77 o 
  -2  11   0       20.25       16.95      2.89 o 
  -1  11   0       14.71       15.21      2.67 o 
   0  11   0       73.07       69.20      6.78 o 
   1  11   0        8.26        8.99      1.77 o 
   2  11   0        4.41        2.81      2.29 o 
   3  11   0        2.23        2.08      1.98 o 
   4  11   0        0.26        3.36      3.13 o 
   5  11   0      323.00      313.94      9.78 o 
   6  11   0      364.26      342.97     10.31 o 
   7  11   0       83.19       83.26      8.91 o 
   8  11   0       49.62       46.67      8.36 o 
   9  11   0      124.46      128.06     11.36 o 
  -5  12   0      316.23      324.63     18.31 o 
  -4  12   0       32.31       27.51      6.94 o 
  -3  12   0        8.31        3.59      5.60 o 
  -2  12   0        9.75       15.64      5.15 o 
  -1  12   0      221.12      228.85      7.78 o 
   0  12   0      654.02      647.99     14.02 o 
   1  12   0      179.18      171.38     17.64 o 
   2  12   0        9.34        8.83      2.56 o 
   3  12   0       26.04       17.91      5.20 o 
   4  12   0       19.36       22.97      3.77 o 
   5  12   0       25.55       24.24      4.05 o 
   6  12   0       54.15       53.41      5.17 o 
   7  12   0      492.61      515.24     20.11 o 
   8  12   0        9.14        8.19      6.43 o 
  -4  13   0       80.86       85.86     10.47 o 
  -3  13   0        6.59       15.63      7.21 o 
  -2  13   0      297.06      312.66     17.11 o 
  -1  13   0        7.57        4.03      4.08 o 
   0  13   0       16.27       18.75      3.02 o 
   1  13   0      514.98      571.43     34.47 o 
   2  13   0       40.85       45.12      7.21 o 
   3  13   0       34.10       29.92      6.14 o 
   4  13   0        0.36       -0.89      3.76 o 
   5  13   0       61.62       62.22      5.56 o 
   6  13   0       33.64       37.46      4.79 o 
   7  13   0       10.69        4.02      6.26 o 
   8  13   0      100.19       96.33     10.91 o 
  -3  14   0        6.77        2.49      7.83 o 
  -2  14   0       22.22       18.39      5.50 o 
  -1  14   0      510.34      551.09     15.13 o 
   0  14   0      195.10      215.21     15.40 o 
   1  14   0        0.46        4.21      6.56 o 
   2  14   0        4.72        2.89      6.56 o 
   3  14   0       35.35       37.37      4.95 o 
   4  14   0       43.21       43.98      5.20 o 
   5  14   0        8.31        5.85      4.31 o 
   6  14   0       16.77       19.55      6.65 o 
  -2  15   0        6.72        9.90      9.28 o 
   0  15   0      322.58      317.03     18.34 o 
   1  15   0      683.31      672.00     26.02 o 
   2  15   0        7.71        2.35      7.65 o 
   3  15   0       11.50        7.97      4.94 o 
   4  15   0       75.87       81.69      6.84 o 
   5  15   0        4.59        2.25      9.22 o 
  -5 -15   1       90.54       92.54     11.07 o 
  -4 -15   1        1.69       -2.20      5.14 o 
  -3 -15   1        0.50       -1.10      5.41 o 
  -2 -15   1      188.54      168.05     14.44 o 
  -1 -15   1       13.77       23.96      9.00 o 
  -6 -14   1        0.09       -3.78      5.17 o 
  -5 -14   1       55.68       57.13      5.96 o 
  -4 -14   1      109.11      106.40      7.15 o 
  -3 -14   1       21.15       22.69      4.72 o 
  -2 -14   1        0.14       -1.33      6.80 o 
  -1 -14   1       38.90       45.41      8.82 o 
   0 -14   1      720.36      774.93     27.60 o 
   1 -14   1        1.34        0.83      5.16 o 
   2 -14   1       69.00       68.73      7.11 o 
   3 -14   1        1.00        4.01      8.40 o 
  -7 -13   1       14.24       14.18      7.14 o 
  -6 -13   1       88.48       91.02     11.09 o 
  -5 -13   1        1.85       -3.45      3.89 o 
  -4 -13   1       14.87       12.32      4.76 o 
  -3 -13   1      101.08       99.23      6.91 o 
  -2 -13   1      149.75      131.97     11.26 o 
  -1 -13   1       50.77       58.39      8.03 o 
   0 -13   1        8.57       11.30      3.06 o 
   1 -13   1        6.63       13.83      4.07 o 
   2 -13   1       28.88       33.43      5.08 o 
   3 -13   1      294.90      317.09     14.11 o 
   4 -13   1      128.31      144.02     12.79 o 
  -8 -12   1      153.62      152.83     12.15 o 
  -7 -12   1        0.55       -2.03      5.52 o 
  -6 -12   1        8.76       10.29      3.73 o 
  -5 -12   1       92.99       88.65      8.85 o 
  -4 -12   1       90.21       87.39      8.52 o 
  -3 -12   1       41.06       40.66      4.67 o 
  -2 -12   1      181.76      165.25     11.51 o 
  -1 -12   1       45.67       52.40      6.45 o 
   0 -12   1        4.15       10.28      2.73 o 
   1 -12   1      194.01      204.32      6.61 o 
   2 -12   1        4.98        6.00      4.14 o 
   3 -12   1        0.80        1.03      5.46 o 
   4 -12   1        4.07       10.03      6.31 o 
   5 -12   1      188.79      232.71     15.75 o 
  -9 -11   1       12.26       15.72      7.26 o 
  -8 -11   1        1.84        8.66      5.31 o 
  -7 -11   1      210.65      207.78     13.11 o 
  -6 -11   1      117.19      120.39      6.66 o 
  -5 -11   1       67.08       58.59      8.25 o 
  -4 -11   1      118.21      125.88      6.52 o 
  -3 -11   1      342.06      345.69     10.27 o 
  -2 -11   1      184.78      195.71      6.52 o 
  -1 -11   1       15.93       16.03      2.09 o 
   0 -11   1      316.76      320.85     13.14 o 
   1 -11   1        4.33        5.98      2.36 o 
   2 -11   1      612.60      675.23     12.99 o 
   3 -11   1      156.99      141.07     10.50 o 
   4 -11   1        6.41        2.99      5.53 o 
   5 -11   1       31.41       30.11      7.77 o 
   6 -11   1      214.81      189.22     14.73 o 
  -9 -10   1      105.70      108.98     10.67 o 
  -8 -10   1       12.25       20.17      6.63 o 
  -7 -10   1      390.65      405.28     16.79 o 
  -6 -10   1       20.70       24.89      5.53 o 
  -5 -10   1      142.78      134.38      6.50 o 
  -4 -10   1        0.03        1.29      2.68 o 
  -3 -10   1      239.73      230.26      7.96 o 
  -2 -10   1      339.85      332.46      7.88 o 
  -1 -10   1       17.75       17.10      1.98 o 
   0 -10   1      599.74      582.68     12.34 o 
   1 -10   1      281.67      278.90      7.89 o 
   2 -10   1       45.79       40.67      3.59 o 
   3 -10   1      143.70      160.93      6.43 o 
   4 -10   1       18.96       26.46      6.47 o 
   5 -10   1        2.33        0.97      5.28 o 
   6 -10   1        1.91        5.15      6.40 o 
   7 -10   1       13.98       16.68      8.65 o 
 -10  -9   1       18.42       17.71      7.50 o 
  -9  -9   1       24.04       21.08      6.26 o 
  -8  -9   1        8.59        6.09      5.78 o 
  -7  -9   1      113.00      132.13      9.97 o 
  -6  -9   1      438.01      440.78     15.88 o 
  -5  -9   1     1072.92     1035.60     15.78 o 
  -4  -9   1       63.19       57.19      4.22 o 
  -3  -9   1       96.62       97.16      3.14 o 
  -2  -9   1      517.87      495.79      6.85 o 
  -1  -9   1      778.10      759.03      8.81 o 
   0  -9   1      394.56      391.94      6.11 o 
   1  -9   1       79.98       86.39      4.46 o 
   2  -9   1      246.88      227.01      7.00 o 
   3  -9   1       47.97       49.68      7.21 o 
   4  -9   1      290.69      293.69      8.44 o 
   5  -9   1      533.05      552.05     20.29 o 
   6  -9   1       24.24       31.57      6.62 o 
   7  -9   1        6.56       11.50      6.84 o 
   8  -9   1       64.04       69.97      7.06 o 
 -10  -8   1       99.99      124.52     11.70 o 
  -9  -8   1       37.74       28.71      7.32 o 
  -8  -8   1       53.60       59.57      7.67 o 
  -7  -8   1       71.37       65.69      7.14 o 
  -6  -8   1        2.92        4.80      3.89 o 
  -5  -8   1       19.61       18.89      2.84 o 
  -4  -8   1      274.07      279.97     13.50 o 
  -3  -8   1       56.79       55.57      3.86 o 
  -2  -8   1        0.36        1.04      1.19 o 
  -1  -8   1      306.09      307.71      7.21 o 
   0  -8   1     1819.44     1764.20     13.00 o 
   1  -8   1       70.63       58.93      3.63 o 
   2  -8   1       74.06       66.49      3.96 o 
   3  -8   1      144.51      125.39      5.30 o 
   4  -8   1       47.82       39.23      3.55 o 
   5  -8   1       10.40       18.80      3.31 o 
   6  -8   1      136.86      129.39     10.59 o 
   7  -8   1        4.72        6.86      5.98 o 
   8  -8   1       26.43       28.27      4.17 o 
   9  -8   1      287.11      263.29     16.02 o 
 -11  -7   1       12.93       13.38      6.97 o 
 -10  -7   1       46.62       44.06      8.71 o 
  -9  -7   1       83.05      109.05     10.09 o 
  -8  -7   1        9.20       15.37      4.82 o 
  -7  -7   1      115.08      118.97      8.46 o 
  -6  -7   1       76.87       82.81      7.10 o 
  -5  -7   1       64.43       63.63      6.02 o 
  -4  -7   1        0.22        0.89      2.01 o 
  -3  -7   1      691.28      648.54     10.66 o 
  -2  -7   1      372.95      378.64      4.91 o 
  -1  -7   1      188.44      198.75      4.18 o 
   0  -7   1       24.87       29.69      2.04 o 
   1  -7   1      142.43      139.01      4.79 o 
   2  -7   1       76.97       66.50      4.51 o 
   3  -7   1     3404.79     3462.41     24.50 o 
   4  -7   1       70.36       73.52      4.45 o 
   5  -7   1      126.82      111.99      5.54 o 
   6  -7   1        0.55        3.42      2.71 o 
   7  -7   1      229.00      245.59     14.45 o 
   8  -7   1      104.88      106.18      6.06 o 
   9  -7   1       11.33        8.52      4.72 o 
 -11  -6   1        2.27        4.72      7.15 o 
 -10  -6   1        1.13        1.42      5.97 o 
  -9  -6   1      213.22      197.86     12.89 o 
  -8  -6   1      346.02      304.38     14.14 o 
  -7  -6   1      176.66      152.83      9.69 o 
  -6  -6   1      106.45       89.80      6.86 o 
  -5  -6   1      373.24      379.74     12.42 o 
  -4  -6   1       87.11       82.92      3.98 o 
  -3  -6   1      224.90      221.90      5.93 o 
  -2  -6   1      112.40      102.91      2.79 o 
  -1  -6   1      200.51      186.78      3.68 o 
   0  -6   1      166.83      192.25      3.52 o 
   1  -6   1      285.11      311.07     15.26 o 
   2  -6   1       10.15        9.65      2.80 o 
   3  -6   1       33.62       22.25      2.67 o 
   4  -6   1        0.26       -0.02      1.01 o 
   5  -6   1      123.41      135.64      5.76 o 
   6  -6   1       20.94       18.95      3.52 o 
   7  -6   1        4.53        3.72      2.27 o 
   8  -6   1      119.98      134.18      6.20 o 
   9  -6   1      461.52      479.77     21.05 o 
 -11  -5   1      154.45      146.13     12.62 o 
 -10  -5   1       27.92       30.68      7.57 o 
  -9  -5   1        2.89        0.12      4.98 o 
  -8  -5   1        7.13        8.38      4.61 o 
  -7  -5   1       39.16       61.96      6.63 o 
  -6  -5   1      224.55      249.79      4.97 o 
  -5  -5   1       52.18       49.87      4.84 o 
  -4  -5   1      138.41      128.33      3.60 o 
  -3  -5   1      268.09      261.44      5.87 o 
  -2  -5   1        4.01        8.37      0.76 o 
  -1  -5   1        5.28        1.49      0.86 o 
   0  -5   1        0.44        0.49      0.86 o 
   1  -5   1        8.99       13.08      1.44 o 
   2  -5   1     2228.17     2212.03     35.83 o 
   3  -5   1     2027.81     1968.14     20.80 o 
   4  -5   1      489.58      470.41     34.76 o 
   5  -5   1       56.56       50.67      3.82 o 
   6  -5   1      956.08      906.59     18.18 o 
   7  -5   1       31.78       37.78      3.37 o 
   8  -5   1       25.63       21.26      2.67 o 
   9  -5   1      124.52      137.86      9.17 o 
  10  -5   1        6.14        4.53      5.10 o 
 -11  -4   1        3.83        5.66      6.05 o 
 -10  -4   1      683.61      755.23     24.93 o 
  -9  -4   1      408.83      429.41     17.57 o 
  -8  -4   1        0.01        0.15      4.31 o 
  -7  -4   1       10.40       13.17      1.69 o 
  -6  -4   1      235.96      236.97      4.60 o 
  -5  -4   1      906.32      886.68     54.58 o 
  -4  -4   1       92.63       91.31      4.78 o 
  -3  -4   1      777.07      841.42      9.51 o 
  -2  -4   1      224.82      222.45     10.92 o 
  -1  -4   1     1043.50     1154.09      6.88 o 
   0  -4   1     3272.97     3358.63     12.00 o 
   1  -4   1      593.78      596.60      7.46 o 
   2  -4   1     4028.23     4547.64     39.15 o 
   3  -4   1        0.02        1.57      1.05 o 
   4  -4   1      181.35      179.47      4.28 o 
   5  -4   1       77.21       70.05      4.16 o 
   6  -4   1      296.19      287.75      6.81 o 
   7  -4   1      520.96      509.70     16.69 o 
   8  -4   1      389.56      379.91     11.46 o 
   9  -4   1        6.83        8.48      3.28 o 
  10  -4   1        8.58       13.14      5.26 o 
 -11  -3   1        4.67        3.33      7.13 o 
 -10  -3   1       86.83       83.18      9.92 o 
  -9  -3   1       19.76       19.95      6.00 o 
  -8  -3   1      248.62      255.69     12.90 o 
  -7  -3   1        2.43        4.90      1.89 o 
  -6  -3   1      285.84      269.35      6.56 o 
  -5  -3   1      283.95      307.30      6.75 o 
  -4  -3   1     1502.34     1599.04     33.15 o 
  -3  -3   1     1264.38     1437.36     26.72 o 
  -2  -3   1      138.99      100.97      4.34 o 
  -1  -3   1      473.51      498.52      6.58 o 
   0  -3   1       40.83       35.89      1.51 o 
   1  -3   1     1043.87     1074.13     10.24 o 
   2  -3   1     2476.05     2496.99     30.93 o 
   3  -3   1        6.09        7.40      1.08 o 
   4  -3   1        2.37        6.71      1.26 o 
   5  -3   1       92.06       82.59      3.51 o 
   6  -3   1      167.66      148.98      4.58 o 
   7  -3   1       72.43       74.42      3.04 o 
   8  -3   1        3.16        1.44      1.92 o 
   9  -3   1      349.71      337.60      7.58 o 
  10  -3   1       26.02       35.66      5.46 o 
 -11  -2   1      153.45      159.41     13.65 o 
 -10  -2   1      254.21      280.65     15.98 o 
  -9  -2   1        3.27        1.97      4.76 o 
  -8  -2   1      749.17      729.62     16.38 o 
  -7  -2   1       26.55       22.32      2.71 o 
  -6  -2   1       34.91       38.32      1.88 o 
  -5  -2   1       35.63       39.78      1.94 o 
  -4  -2   1     9142.85     9680.58     62.30 o 
  -3  -2   1     1200.09     1267.73      9.56 o 
  -2  -2   1     1852.59     2099.27     16.61 o 
   1  -2   1     1136.49     1221.46      8.63 o 
   2  -2   1      450.29      469.68      7.82 o 
   3  -2   1        9.42        6.54      1.04 o 
   4  -2   1       98.63      118.43      5.05 o 
   5  -2   1      100.69       98.25      3.67 o 
   6  -2   1       11.02       14.54      1.92 o 
   7  -2   1      218.30      210.91      4.52 o 
   8  -2   1      305.17      294.27      6.30 o 
   9  -2   1      212.00      236.13      7.81 o 
  10  -2   1       29.32       29.38      4.02 o 
  11  -2   1        5.23        0.98      5.17 o 
 -11  -1   1        1.65        4.80      6.14 o 
 -10  -1   1       33.97       37.96      7.33 o 
  -9  -1   1       15.98       17.50      2.83 o 
  -8  -1   1        0.20        0.87      2.17 o 
  -7  -1   1      106.49       97.96      4.06 o 
  -6  -1   1        4.54        8.80      2.22 o 
  -5  -1   1      119.12      120.39      4.25 o 
  -4  -1   1        1.07        3.37      0.78 o 
  -3  -1   1      140.47      104.37      1.66 o 
  -2  -1   1    35146.18    33454.98    173.87 o 
   2  -1   1        1.11        2.50      0.92 o 
   3  -1   1     1528.42     1541.57      8.62 o 
   4  -1   1      449.17      453.40      5.37 o 
   5  -1   1      149.48      134.11      3.94 o 
   6  -1   1      317.22      318.11      5.60 o 
   7  -1   1      182.20      176.40      4.00 o 
   8  -1   1        2.90        2.37      1.73 o 
   9  -1   1       71.66       81.88      7.80 o 
  10  -1   1      170.54      178.31      9.14 o 
  11  -1   1      216.14      226.33     15.77 o 
 -11   0   1       13.89        7.76      6.96 o 
 -10   0   1        1.97        1.76      3.19 o 
  -9   0   1      496.49      482.83     19.55 o 
  -8   0   1       21.12       25.12      2.75 o 
  -7   0   1        2.05        2.67      2.02 o 
  -6   0   1        7.13       12.11      1.99 o 
  -5   0   1      279.52      293.17      4.22 o 
  -4   0   1        4.37        3.30      0.70 o 
  -3   0   1       62.82       71.35      2.49 o 
  -2   0   1      350.15      401.31      5.96 o 
   2   0   1        8.72        7.18      0.85 o 
   3   0   1        3.47        6.46      0.90 o 
   4   0   1      151.33      140.93      2.69 o 
   5   0   1     1210.38     1262.01      9.06 o 
   6   0   1      260.63      257.64      4.64 o 
   7   0   1       15.33       11.54      1.68 o 
   8   0   1      295.34      301.35      5.62 o 
   9   0   1      106.56      116.69      7.92 o 
  10   0   1       14.24       15.70      6.21 o 
  11   0   1       43.07       40.70      7.91 o 
 -11   1   1       23.72       29.45      4.55 o 
 -10   1   1       79.64       91.92      5.42 o 
  -9   1   1       42.84       48.12      4.09 o 
  -8   1   1      359.32      342.98      8.19 o 
  -7   1   1      413.66      406.87      6.66 o 
  -6   1   1       73.23       78.02      2.89 o 
  -5   1   1     1104.97     1108.12      8.64 o 
  -4   1   1       72.00       55.62      1.91 o 
  -3   1   1      314.64      305.24      3.61 o 
  -2   1   1      288.73      276.66      4.81 o 
   2   1   1     1122.09     1145.13     11.34 o 
   3   1   1      487.37      452.75      4.41 o 
   4   1   1        5.73        7.00      0.72 o 
   5   1   1        5.58        4.25      0.78 o 
   6   1   1     1372.21     1328.73      8.88 o 
   7   1   1     1713.62     1685.46     15.52 o 
   8   1   1       20.86       20.21      5.78 o 
   9   1   1       12.60        6.77      4.78 o 
  10   1   1      106.72      108.18     10.67 o 
  11   1   1       98.73       98.43     11.30 o 
 -11   2   1       64.98       61.46      8.02 o 
 -10   2   1       45.67       44.80      4.28 o 
  -9   2   1      181.90      185.08      5.54 o 
  -8   2   1        1.75        4.51      2.02 o 
  -7   2   1       87.11       82.25      3.43 o 
  -6   2   1      760.74      743.04      8.49 o 
  -5   2   1      228.84      227.66      4.71 o 
  -4   2   1      378.34      421.46      9.63 o 
  -3   2   1     1367.13     1493.26     13.20 o 
  -2   2   1      935.90      941.63      8.97 o 
   2   2   1       37.16       53.53      1.47 o 
   3   2   1     1422.32     1454.94     10.51 o 
   4   2   1     1509.07     1483.36     12.73 o 
   5   2   1       61.91       59.26      3.84 o 
   6   2   1      195.65      184.34      5.62 o 
   7   2   1       53.18       48.85      5.70 o 
   8   2   1       51.43       46.61      6.99 o 
   9   2   1      106.12      123.65     10.04 o 
  10   2   1        5.39        6.59      5.56 o 
  11   2   1       60.13       54.37      9.89 o 
 -11   3   1        2.49        3.13      7.76 o 
 -10   3   1      130.24      135.28      6.77 o 
  -9   3   1      179.39      176.56      5.68 o 
  -8   3   1      140.12      137.09      4.76 o 
  -7   3   1        4.73        4.16      1.87 o 
  -6   3   1      127.33      115.92      4.37 o 
  -5   3   1       14.38       13.08      1.31 o 
  -4   3   1      114.48      109.64      2.60 o 
  -3   3   1       60.08       70.67      1.86 o 
  -2   3   1      578.27      598.00      4.29 o 
  -1   3   1     3485.38     3801.31     51.72 o 
   0   3   1     1837.32     2008.30     15.13 o 
   1   3   1     2433.74     2404.79     13.93 o 
   2   3   1     1242.73     1146.74     10.06 o 
   3   3   1      517.39      558.83      4.60 o 
   4   3   1        7.79        7.60      0.99 o 
   5   3   1      793.47      788.45      7.78 o 
   6   3   1     1650.61     1531.59     21.61 o 
   7   3   1      131.26      114.61     11.58 o 
   8   3   1       31.87       34.34      5.68 o 
   9   3   1      161.11      171.33     11.76 o 
  10   3   1        2.24       -4.12      5.82 o 
  11   3   1       91.60       96.29     11.36 o 
 -11   4   1       32.61       24.70      8.08 o 
 -10   4   1       80.67       83.09      7.15 o 
  -9   4   1       12.35       11.59      3.05 o 
  -8   4   1        2.58       -0.09      2.47 o 
  -7   4   1       59.51       55.50      3.67 o 
  -6   4   1      718.14      682.64     26.79 o 
  -5   4   1       42.99       45.31      2.11 o 
  -4   4   1      114.08      110.92      2.91 o 
  -3   4   1       77.63       91.19      2.31 o 
  -2   4   1       60.66       65.36      2.01 o 
  -1   4   1      456.31      429.97      4.95 o 
   0   4   1      580.33      558.54      9.23 o 
   1   4   1       94.87      102.28      4.74 o 
   2   4   1      230.73      229.69      4.01 o 
   3   4   1     2345.04     2347.94     17.23 o 
   4   4   1     1039.56     1096.36     14.65 o 
   5   4   1       18.93       16.99      1.38 o 
   6   4   1      460.32      445.41      8.35 o 
   7   4   1      326.97      324.24      7.66 o 
   8   4   1      142.17      152.43      9.92 o 
   9   4   1      295.16      309.15     14.81 o 
  10   4   1        3.61        4.02      6.57 o 
  11   4   1        6.29        3.91      6.16 o 
 -10   5   1       14.58       15.27      5.45 o 
  -9   5   1      131.78      131.21      6.14 o 
  -8   5   1       33.87       27.83      3.48 o 
  -7   5   1      329.38      297.91      9.44 o 
  -6   5   1      222.24      210.08      5.46 o 
  -5   5   1       83.98       93.86      3.10 o 
  -4   5   1      101.20       96.28      2.76 o 
  -3   5   1     1211.78     1200.66     10.94 o 
  -2   5   1     3088.56     3407.00     16.52 o 
  -1   5   1       33.55       45.33      3.91 o 
   0   5   1      804.36     1022.99     11.49 o 
   1   5   1      173.84      143.14      3.34 o 
   2   5   1      105.68      137.29      4.57 o 
   3   5   1       61.78       66.65      2.19 o 
   4   5   1      114.26      113.10      2.54 o 
   5   5   1      212.45      200.36      3.64 o 
   6   5   1      258.84      240.96      5.15 o 
   7   5   1      790.48      809.44     17.22 o 
   8   5   1       29.28       29.80      5.68 o 
   9   5   1        2.32        4.25      4.55 o 
  10   5   1      362.10      370.26     17.63 o 
  11   5   1        0.18        0.82      7.46 o 
 -10   6   1       12.37       15.02      8.73 o 
  -9   6   1       18.34       21.60      3.72 o 
  -8   6   1       21.94       21.60      3.52 o 
  -7   6   1      119.79      102.70      6.66 o 
  -6   6   1        1.91       -0.48      2.00 o 
  -5   6   1      539.54      533.64      9.19 o 
  -4   6   1      392.52      369.72      7.15 o 
  -3   6   1        3.52        3.65      1.31 o 
  -2   6   1     2729.88     2679.20     16.25 o 
  -1   6   1     1045.15     1115.91     17.66 o 
   0   6   1     1059.67     1219.31     11.77 o 
   1   6   1     1308.75     1418.45     11.34 o 
   2   6   1       68.38       68.75      2.67 o 
   3   6   1      291.35      288.02     16.34 o 
   4   6   1      579.61      564.94      5.71 o 
   5   6   1      317.62      296.36      3.81 o 
   6   6   1      220.55      197.98      5.07 o 
   7   6   1       20.15       22.16      5.15 o 
   8   6   1      601.41      639.46     19.71 o 
   9   6   1      657.86      699.49     22.47 o 
  10   6   1       17.96       29.15      7.49 o 
  11   6   1       40.77       65.48     10.37 o 
  -9   7   1        0.73       -2.01      4.42 o 
  -8   7   1       50.59       43.01      4.84 o 
  -7   7   1       38.21       41.93      4.95 o 
  -6   7   1        3.24       -1.66      3.34 o 
  -5   7   1       64.73       66.40      5.60 o 
  -4   7   1        6.06        6.38      1.92 o 
  -3   7   1     1111.86     1142.77     23.13 o 
  -2   7   1      122.34      122.96      8.73 o 
  -1   7   1      187.20      208.73      8.50 o 
   0   7   1      271.75      254.50      8.53 o 
   1   7   1      361.82      395.00     10.31 o 
   2   7   1      228.27      231.11      4.01 o 
   3   7   1      140.28      150.22      3.70 o 
   4   7   1      719.54      707.89      6.86 o 
   5   7   1       67.00       49.98      3.32 o 
   6   7   1      407.40      424.94      5.29 o 
   7   7   1      319.55      312.36     13.44 o 
   8   7   1       14.61       17.18      5.62 o 
   9   7   1       41.27       46.95      7.24 o 
  10   7   1      362.46      361.34     17.77 o 
  11   7   1        0.12        1.29      7.33 o 
  -9   8   1       61.41       45.79      9.07 o 
  -8   8   1       49.38       46.49      5.93 o 
  -7   8   1       54.72       62.64      6.25 o 
  -6   8   1      130.86      126.44      8.64 o 
  -5   8   1      149.08      137.52     10.17 o 
  -4   8   1        1.41        2.40      2.23 o 
  -3   8   1      604.37      610.21     10.12 o 
  -2   8   1      323.56      286.15      6.40 o 
  -1   8   1        0.82        0.64      3.25 o 
   0   8   1      643.11      651.71     14.43 o 
   1   8   1       51.97       63.60      4.56 o 
   2   8   1      421.83      424.14      5.90 o 
   3   8   1       13.90        9.34      1.66 o 
   4   8   1     1388.36     1335.94      9.04 o 
   5   8   1      268.71      269.18      7.31 o 
   6   8   1       19.72       19.90      4.26 o 
   7   8   1      740.82      724.99     20.55 o 
   8   8   1      745.24      749.14     22.26 o 
   9   8   1      133.99      125.71     10.77 o 
  10   8   1      127.62      140.16     12.57 o 
  -9   9   1       26.92       21.39      9.21 o 
  -8   9   1       68.78       67.74      6.95 o 
  -7   9   1        0.12        2.66      4.79 o 
  -6   9   1      146.96      160.82      8.59 o 
  -5   9   1      111.43      128.22     10.62 o 
  -4   9   1      496.63      512.36     18.09 o 
  -3   9   1       47.25       54.60      4.20 o 
  -2   9   1       84.74       75.18      3.78 o 
  -1   9   1        5.96        6.08      1.99 o 
   0   9   1      989.26      928.02      8.32 o 
   1   9   1      471.16      442.62     11.77 o 
   2   9   1      590.75      570.86      7.43 o 
   3   9   1       22.86       22.11      2.23 o 
   4   9   1      391.09      368.34      5.26 o 
   5   9   1       90.46       97.11      4.91 o 
   6   9   1      474.96      459.55     16.20 o 
   7   9   1       12.76       16.00      5.58 o 
   8   9   1        0.76        0.14      4.54 o 
   9   9   1      309.90      373.84     17.32 o 
  10   9   1      198.14      190.28     13.99 o 
  -8  10   1       10.42       11.22      9.45 o 
  -7  10   1       31.48       29.99      5.58 o 
  -6  10   1       47.02       45.41      5.89 o 
  -5  10   1       23.22       26.11      7.05 o 
  -4  10   1        5.45        8.41      5.48 o 
  -3  10   1       24.41       38.90      6.31 o 
  -2  10   1        3.94        1.72      2.03 o 
  -1  10   1      261.62      276.83      7.11 o 
   0  10   1      113.21      106.82      2.83 o 
   1  10   1      133.23      120.34      6.85 o 
   2  10   1      152.88      153.27      5.54 o 
   3  10   1     1703.28     1673.44     35.18 o 
   4  10   1        0.04        1.00      1.22 o 
   5  10   1      172.04      167.77      8.05 o 
   6  10   1      255.79      268.72      8.28 o 
   7  10   1      752.21      759.58     22.74 o 
   8  10   1       44.30       48.93      7.80 o 
   9  10   1       65.35       64.51      9.17 o 
  10  10   1      180.28      190.37     13.93 o 
  -6  11   1        3.77        4.19      5.40 o 
  -5  11   1       12.07        6.00      6.31 o 
  -4  11   1       12.95       16.07      5.50 o 
  -3  11   1      246.72      249.97     13.32 o 
  -2  11   1      184.90      178.81     10.73 o 
  -1  11   1       30.30       24.97      2.95 o 
   0  11   1      330.57      297.35     11.96 o 
   1  11   1      100.60      103.61      5.37 o 
   2  11   1        6.06        6.03      2.27 o 
   3  11   1       86.54       96.64      7.22 o 
   4  11   1       40.40       36.43      4.15 o 
   5  11   1      344.59      324.67      9.66 o 
   6  11   1       75.76       80.86      5.46 o 
   7  11   1       72.21       84.65      8.58 o 
   8  11   1      186.27      190.60     12.95 o 
   9  11   1       87.85       96.70     10.29 o 
  -5  12   1       64.75       68.11      6.93 o 
  -4  12   1       17.18       19.86      6.92 o 
  -3  12   1       10.56       13.41      5.79 o 
  -2  12   1       62.11       54.85      7.66 o 
  -1  12   1      163.88      174.16     10.75 o 
   0  12   1       58.45       59.20      6.64 o 
   1  12   1        4.65        5.72      4.80 o 
   2  12   1      259.35      269.28     15.20 o 
   3  12   1       11.10       13.77      5.01 o 
   4  12   1      199.62      188.24      8.01 o 
   5  12   1       12.85       17.17      3.81 o 
   6  12   1      444.51      454.49     14.84 o 
   7  12   1        0.05       -0.57      5.28 o 
   8  12   1       66.18       55.09      8.05 o 
  -4  13   1       85.35       90.18     10.60 o 
  -3  13   1      433.29      431.72     18.72 o 
  -2  13   1       71.63       77.64      9.20 o 
  -1  13   1       12.85        7.69      5.17 o 
   0  13   1      276.28      280.62     12.54 o 
   1  13   1       39.47       41.42      4.65 o 
   2  13   1      203.86      178.86     11.88 o 
   3  13   1       16.66       19.58      5.09 o 
   4  13   1       12.57       15.28      3.90 o 
   5  13   1       28.41       27.91      4.03 o 
   6  13   1      354.58      389.63     17.53 o 
   7  13   1        6.97        6.21      6.12 o 
   8  13   1       29.74       23.04      6.46 o 
  -3  14   1        3.11        4.66      7.96 o 
  -2  14   1       24.72       19.58      7.27 o 
  -1  14   1      105.52       98.36      7.30 o 
   0  14   1       17.78       11.46      4.29 o 
   1  14   1       68.00       61.77      8.82 o 
   2  14   1      357.97      366.99     17.57 o 
   3  14   1       63.04       67.74      9.57 o 
   4  14   1       56.82       62.73      6.17 o 
   5  14   1        0.09       -1.88      4.49 o 
   6  14   1        7.52        8.01      6.27 o 
   7  14   1       26.63       29.39      6.43 o 
  -2  15   1       51.48       32.16      9.04 o 
  -1  15   1        0.12       -7.16      7.16 o 
   0  15   1        2.83       -4.49      7.63 o 
   1  15   1       72.62       55.96      9.47 o 
   2  15   1        2.21        3.94      6.84 o 
   3  15   1        0.01       -0.12      6.66 o 
   4  15   1       11.85       14.78      7.05 o 
   5  15   1      303.90      308.65     16.98 o 
   2  16   1       49.32       64.21     10.60 o 
   3  16   1      117.20      112.24     11.37 o 
   4  16   1       47.67       33.50      8.74 o 
  -5 -15   2       38.50       37.52      9.23 o 
  -4 -15   2        0.02       -6.21      6.21 o 
  -3 -15   2      110.71      105.28      7.83 o 
  -2 -15   2      235.79      257.13     15.09 o 
  -6 -14   2        5.88       -1.88      5.41 o 
  -5 -14   2       26.36       24.33      6.68 o 
  -4 -14   2       36.39       28.32      5.14 o 
  -3 -14   2        7.76        3.62      4.72 o 
  -2 -14   2        1.36        3.93      6.35 o 
  -1 -14   2       29.89       34.51      8.35 o 
   0 -14   2       34.48       31.60      8.50 o 
   1 -14   2      254.92      262.14     17.00 o 
   2 -14   2      179.67      177.54     13.54 o 
   3 -14   2        9.09       -3.18      9.61 o 
  -7 -13   2       91.74      102.59     10.46 o 
  -6 -13   2      319.77      304.56     18.83 o 
  -5 -13   2       87.09       83.19      6.43 o 
  -4 -13   2       23.98       21.97      3.93 o 
  -3 -13   2        4.09        2.69      3.87 o 
  -2 -13   2       32.15       31.55      7.67 o 
  -1 -13   2       47.52       47.45      8.61 o 
   0 -13   2        7.44        5.90      3.21 o 
   1 -13   2       93.12       96.59      7.06 o 
   2 -13   2      255.90      223.48     10.26 o 
   3 -13   2      127.25      139.81      8.74 o 
   4 -13   2        0.14       -8.81      8.81 o 
  -8 -12   2        0.67        0.00      6.52 o 
  -7 -12   2       16.67       21.04      5.91 o 
  -6 -12   2       94.73       80.80     10.19 o 
  -5 -12   2       71.30       67.93      5.84 o 
  -4 -12   2      119.52      114.62      6.68 o 
  -3 -12   2       13.52       11.90      2.66 o 
  -2 -12   2       10.19       16.46      6.35 o 
  -1 -12   2       55.28       59.86      4.67 o 
   0 -12   2      402.31      434.69      9.50 o 
   1 -12   2       95.03       87.82      4.87 o 
   2 -12   2       90.44       94.30     10.90 o 
   3 -12   2      172.98      189.74      9.52 o 
   4 -12   2       94.78       91.91      7.67 o 
   5 -12   2       26.17       17.49      7.89 o 
  -9 -11   2       38.92       41.18      8.01 o 
  -8 -11   2        2.60        3.29      5.74 o 
  -7 -11   2      199.31      210.02     13.09 o 
  -6 -11   2      366.73      364.63     15.84 o 
  -5 -11   2      136.54      126.85     12.09 o 
  -4 -11   2      430.60      414.80     11.34 o 
  -3 -11   2       33.70       31.83      6.34 o 
  -2 -11   2      290.90      282.30      8.29 o 
  -1 -11   2       24.34       24.24      2.44 o 
   0 -11   2        0.33       -1.35      2.47 o 
   1 -11   2      583.49      622.73     11.00 o 
   2 -11   2      128.56      127.55      5.48 o 
   3 -11   2      140.04      152.59     14.86 o 
   4 -11   2        4.44        3.78      5.57 o 
   5 -11   2       39.41       27.14      6.96 o 
   6 -11   2        4.23        2.92      8.77 o 
  -9 -10   2       37.29       35.17      7.16 o 
  -8 -10   2       96.08       65.30      8.52 o 
  -7 -10   2       77.15       78.45      8.68 o 
  -6 -10   2        5.63        2.17      4.80 o 
  -5 -10   2      199.59      200.33      7.85 o 
  -4 -10   2      341.01      333.18      9.73 o 
  -3 -10   2       73.77       72.01      9.33 o 
  -2 -10   2      494.78      492.49     10.57 o 
  -1 -10   2      238.57      220.24      5.35 o 
   0 -10   2      349.73      316.96      9.18 o 
   1 -10   2       18.31       12.75      2.54 o 
   2 -10   2        3.54        4.53      2.38 o 
   3 -10   2      350.34      392.61     10.37 o 
   4 -10   2       12.74        8.69      5.47 o 
   5 -10   2      387.93      388.97     18.23 o 
   6 -10   2        8.25       -0.93      7.28 o 
   7 -10   2       23.33       25.43      7.10 o 
 -10  -9   2       55.47       51.61      8.75 o 
  -9  -9   2       38.50       42.78      7.87 o 
  -8  -9   2      106.08      107.64      9.91 o 
  -7  -9   2      437.48      456.84     17.34 o 
  -6  -9   2      356.94      367.77     14.62 o 
  -5  -9   2       37.03       33.55      3.73 o 
  -4  -9   2      250.62      245.85      8.02 o 
  -3  -9   2      203.18      178.79     11.14 o 
  -2  -9   2      644.07      620.26     18.16 o 
  -1  -9   2      482.68      461.44      7.28 o 
   0  -9   2      195.18      173.84      6.55 o 
   1  -9   2      327.20      317.08      7.17 o 
   2  -9   2       15.77       24.14      3.18 o 
   3  -9   2      178.56      188.02      7.09 o 
   4  -9   2      100.62       98.14      5.82 o 
   5  -9   2       98.81       82.10      9.08 o 
   6  -9   2       56.62       61.10      8.71 o 
   7  -9   2      164.82      165.83      9.02 o 
   8  -9   2        8.68       -1.97      5.87 o 
 -10  -8   2      316.57      320.32     17.54 o 
  -9  -8   2      229.10      238.51     14.25 o 
  -8  -8   2        1.28       -1.45      4.76 o 
  -7  -8   2        2.70        2.57      4.07 o 
  -6  -8   2      105.35      112.97      8.56 o 
  -5  -8   2      157.06      159.96     10.96 o 
  -4  -8   2       20.46       22.00      3.14 o 
  -3  -8   2       11.65        9.33      1.19 o 
  -2  -8   2      118.91      118.90      6.70 o 
  -1  -8   2       23.75       15.13      1.76 o 
   0  -8   2      199.52      164.52      4.24 o 
   1  -8   2      754.90      796.67     10.46 o 
   2  -8   2       10.30        8.08      2.43 o 
   3  -8   2        7.80        4.00      3.52 o 
   4  -8   2      628.42      654.58     12.65 o 
   5  -8   2      465.15      466.86     11.35 o 
   6  -8   2       19.42       17.23      5.89 o 
   7  -8   2       88.25      104.00      9.00 o 
   8  -8   2       83.12       91.99      7.52 o 
   9  -8   2      125.75      135.35     12.40 o 
 -10  -7   2        3.53        9.60      6.47 o 
  -9  -7   2        0.03       -3.03      5.16 o 
  -8  -7   2      331.72      322.74     15.01 o 
  -7  -7   2      372.03      348.39     14.22 o 
  -6  -7   2       34.52       30.88      5.17 o 
  -5  -7   2        0.69       -2.71      2.96 o 
  -4  -7   2      366.78      346.11      8.37 o 
  -3  -7   2       60.99       56.58      3.56 o 
  -2  -7   2      622.01      588.77     13.95 o 
  -1  -7   2      385.70      365.76      4.87 o 
   0  -7   2        3.87        6.93      1.40 o 
   1  -7   2        2.17        1.52      1.81 o 
   2  -7   2      401.30      405.43     11.63 o 
   3  -7   2       22.75       11.86      2.78 o 
   4  -7   2        4.74        4.64      2.55 o 
   5  -7   2       21.99       23.82      3.64 o 
   6  -7   2      117.22      127.83      6.44 o 
   7  -7   2       84.39       79.11      8.78 o 
   8  -7   2        1.31        2.76      4.09 o 
   9  -7   2       76.11       74.24      7.64 o 
 -11  -6   2       59.44       46.70      8.98 o 
 -10  -6   2      198.67      181.33     13.71 o 
  -9  -6   2       21.62       26.77      6.81 o 
  -8  -6   2        2.41        4.06      4.69 o 
  -7  -6   2        0.02       -2.77      3.63 o 
  -6  -6   2       35.72       60.09      5.93 o 
  -5  -6   2       84.69       87.47      6.34 o 
  -4  -6   2      322.00      298.75      7.39 o 
  -3  -6   2        2.77        1.51      1.79 o 
  -2  -6   2     1301.67     1344.01     23.74 o 
  -1  -6   2      435.37      430.53      5.70 o 
   0  -6   2      421.82      377.56      4.79 o 
   1  -6   2       77.06       65.32      3.46 o 
   2  -6   2      385.61      416.02      8.31 o 
   3  -6   2      831.99      801.47     17.01 o 
   4  -6   2     1961.58     1930.25     15.99 o 
   5  -6   2      172.33      155.68      6.47 o 
   6  -6   2       15.55       14.42      3.19 o 
   7  -6   2       29.10       28.21      3.32 o 
   8  -6   2        8.24        9.10      4.43 o 
   9  -6   2      166.75      193.12     12.02 o 
 -11  -5   2       20.55       13.78      6.54 o 
 -10  -5   2       74.20       77.52      9.73 o 
  -9  -5   2       73.70       73.87      8.37 o 
  -8  -5   2      212.11      210.48     12.24 o 
  -7  -5   2      113.83      112.35      8.27 o 
  -6  -5   2       79.99       64.44      6.16 o 
  -5  -5   2       33.79       31.12      4.07 o 
  -4  -5   2      172.20      176.45      7.62 o 
  -3  -5   2      321.55      322.82      6.83 o 
  -2  -5   2     2290.86     2369.30     11.25 o 
  -1  -5   2      659.55      691.88      6.51 o 
   0  -5   2     2684.53     3006.67     22.34 o 
   1  -5   2      305.00      314.65      8.85 o 
   2  -5   2       21.11       28.14      1.63 o 
   3  -5   2      406.57      408.68      9.23 o 
   4  -5   2        3.77        4.40      2.40 o 
   5  -5   2     1672.03     1591.97     18.46 o 
   6  -5   2      127.38      131.42      5.04 o 
   7  -5   2      209.23      201.76      6.54 o 
   8  -5   2       10.23        7.53      2.80 o 
   9  -5   2       14.94       26.70      3.82 o 
  10  -5   2       24.69       24.08      6.91 o 
 -11  -4   2       31.67       22.45      6.80 o 
 -10  -4   2        5.48       -0.63      5.47 o 
  -9  -4   2      288.96      283.82     14.61 o 
  -8  -4   2      142.73      133.26      9.77 o 
  -7  -4   2       39.44       40.80      5.89 o 
  -6  -4   2      449.20      483.22      7.70 o 
  -5  -4   2       19.94       27.52      3.97 o 
  -4  -4   2        8.02        8.38      2.58 o 
  -3  -4   2      298.16      302.05      6.92 o 
  -2  -4   2     1355.67     1382.10     21.28 o 
  -1  -4   2     1190.77     1100.29     21.04 o 
   0  -4   2        1.90        0.79      0.78 o 
   1  -4   2       12.78       17.38      2.30 o 
   2  -4   2        3.53        3.29      0.92 o 
   3  -4   2      481.52      501.34      6.88 o 
   4  -4   2      152.00      142.52      5.27 o 
   5  -4   2      479.11      496.62     10.19 o 
   6  -4   2      300.16      268.97      6.73 o 
   7  -4   2      824.42      765.75     11.90 o 
   8  -4   2       40.01       43.57      3.30 o 
   9  -4   2      556.36      569.21     11.57 o 
  10  -4   2      186.45      191.61     14.23 o 
 -11  -3   2       58.67       56.66      9.91 o 
 -10  -3   2       18.60       15.09      6.73 o 
  -9  -3   2      150.62      144.44     11.10 o 
  -8  -3   2       21.34       17.70      5.18 o 
  -7  -3   2      394.51      388.00      5.73 o 
  -6  -3   2      848.40      893.66      7.27 o 
  -5  -3   2       12.84       12.74      0.89 o 
  -4  -3   2      402.34      443.83     12.75 o 
  -3  -3   2     8246.93     8768.21     40.88 o 
  -2  -3   2      749.03      781.82      6.89 o 
  -1  -3   2      681.51      750.51      6.86 o 
   0  -3   2       73.20       66.22      1.98 o 
   1  -3   2        0.31        1.24      0.82 o 
   2  -3   2     1391.49     1570.94      8.98 o 
   3  -3   2        9.08        9.43      1.22 o 
   4  -3   2      210.23      214.39      7.56 o 
   5  -3   2       98.92      128.64      4.05 o 
   6  -3   2      867.53      822.68      9.66 o 
   7  -3   2      599.77      587.02     14.30 o 
   8  -3   2        0.65        1.82      1.95 o 
   9  -3   2       17.72       19.29      3.47 o 
  10  -3   2      151.28      168.58     13.08 o 
 -11  -2   2        0.04       -4.80      6.34 o 
 -10  -2   2      347.78      361.21     17.90 o 
  -9  -2   2      226.24      246.62      7.91 o 
  -8  -2   2       56.79       53.74     10.07 o 
  -7  -2   2        4.47        3.07      1.52 o 
  -6  -2   2      126.93      109.52      3.39 o 
  -5  -2   2      121.39      111.86      2.35 o 
  -4  -2   2     2948.86     3084.48     13.67 o 
  -3  -2   2        4.63        6.14      1.04 o 
  -2  -2   2      827.66      767.96      7.02 o 
  -1  -2   2     1776.64     1787.74     16.82 o 
   0  -2   2      529.20      539.41      9.15 o 
   1  -2   2     6002.31     6355.63     56.03 o 
   2  -2   2      445.58      519.05      5.59 o 
   3  -2   2      228.01      269.33      4.35 o 
   4  -2   2      579.84      568.51      5.70 o 
   5  -2   2       57.49       61.63      3.01 o 
   6  -2   2      486.63      451.30      7.04 o 
   7  -2   2       64.65       71.30      3.41 o 
   8  -2   2      503.13      502.85      8.08 o 
   9  -2   2      465.96      456.68     13.22 o 
  10  -2   2       28.16       27.31      4.85 o 
  11  -2   2        1.11        2.99      7.60 o 
 -11  -1   2      211.25      210.95     15.32 o 
 -10  -1   2       42.82       40.81      4.68 o 
  -9  -1   2       25.72       27.31      3.18 o 
  -8  -1   2      340.48      346.23      8.64 o 
  -7  -1   2       27.35       27.68      4.84 o 
  -6  -1   2      807.43      785.79      8.96 o 
  -5  -1   2      120.98      125.58      2.68 o 
  -4  -1   2      751.42      753.90      5.19 o 
  -3  -1   2     7424.06     8007.91     55.27 o 
  -2  -1   2     6097.60     6492.15     58.00 o 
  -1  -1   2     1079.01     1142.43     22.08 o 
   1  -1   2     3754.92     3941.36     34.16 o 
   2  -1   2      727.32      679.66      5.69 o 
   3  -1   2     4668.89     4962.89     16.57 o 
   4  -1   2       80.55       81.91      2.05 o 
   5  -1   2      258.84      249.91      4.71 o 
   6  -1   2      803.00      797.19      9.04 o 
   7  -1   2        6.05        8.53      1.68 o 
   8  -1   2       62.61       59.47      2.89 o 
   9  -1   2      524.96      533.56     13.79 o 
  10  -1   2       36.93       28.04      6.69 o 
  11  -1   2       14.68       14.62      8.00 o 
 -11   0   2       93.19       96.93     11.89 o 
 -10   0   2      557.15      559.25     11.52 o 
  -9   0   2       15.19       19.47      3.00 o 
  -8   0   2        3.94        2.83      2.19 o 
  -7   0   2     1138.30     1091.16     12.62 o 
  -6   0   2      465.87      445.23      7.42 o 
  -5   0   2       97.04       99.06      3.11 o 
  -4   0   2       66.99       60.26      2.30 o 
  -3   0   2       32.57       33.57      1.37 o 
  -2   0   2       34.16       48.15      1.84 o 
   2   0   2       39.88       51.47      1.65 o 
   3   0   2       36.44       20.21      2.03 o 
   4   0   2      312.16      263.10      4.16 o 
   5   0   2        6.93       10.20      1.86 o 
   6   0   2       29.79       29.47      2.23 o 
   7   0   2      427.02      413.68      6.23 o 
   8   0   2      479.78      479.78      7.86 o 
   9   0   2       35.50       35.17      6.95 o 
  10   0   2       40.01       38.15      8.15 o 
  11   0   2       69.25       58.10      9.62 o 
 -11   1   2       16.24       17.04      5.45 o 
 -10   1   2        3.13        2.13      3.26 o 
  -9   1   2       26.39       28.89      3.52 o 
  -8   1   2      518.88      556.48     10.23 o 
  -7   1   2      470.41      442.68      8.44 o 
  -6   1   2      248.67      251.21      6.94 o 
  -5   1   2        2.75        3.76      1.16 o 
  -4   1   2      464.36      502.84     10.63 o 
  -3   1   2        2.76        1.15      0.74 o 
  -2   1   2     1889.85     1926.39      9.59 o 
   2   1   2      858.25      773.15      7.16 o 
   3   1   2        0.63        1.90      1.21 o 
   4   1   2       79.67       77.08      2.35 o 
   5   1   2      493.59      491.47      9.10 o 
   6   1   2       26.46       26.18      1.69 o 
   7   1   2      999.85      977.22      9.66 o 
   8   1   2      341.49      331.82     14.13 o 
   9   1   2       22.32       30.39      6.38 o 
  10   1   2       51.12       45.02      7.84 o 
  11   1   2       60.30       60.86      9.41 o 
 -11   2   2      323.56      333.90     10.31 o 
 -10   2   2       12.39       10.01      3.44 o 
  -9   2   2       65.79       65.39      4.62 o 
  -8   2   2       32.56       31.62      2.65 o 
  -7   2   2      352.39      340.78      6.34 o 
  -6   2   2       15.93       17.08      1.89 o 
  -5   2   2      116.68      118.16      3.50 o 
  -4   2   2       16.13       16.41      1.50 o 
  -3   2   2      200.73      224.46      4.98 o 
  -2   2   2        7.97        4.81      0.69 o 
  -1   2   2     2137.95     2107.79     16.96 o 
   2   2   2     4536.33     4739.12     47.03 o 
   3   2   2      758.23      762.18      6.77 o 
   4   2   2       12.00       19.27      1.59 o 
   5   2   2       72.42       67.07      3.42 o 
   6   2   2      265.81      275.02     10.69 o 
   7   2   2      802.55      783.36     19.38 o 
   8   2   2       97.89       96.13      8.21 o 
   9   2   2      463.84      437.78     17.36 o 
  10   2   2        0.29       -0.09      5.29 o 
  11   2   2       96.28      103.24     11.48 o 
 -11   3   2       43.77       37.11      7.92 o 
 -10   3   2       16.77       18.22      3.87 o 
  -9   3   2      291.51      299.85      7.15 o 
  -8   3   2        7.43       10.38      2.22 o 
  -7   3   2      366.85      377.04      7.02 o 
  -6   3   2      362.35      368.33      7.38 o 
  -5   3   2       26.94       28.29      2.06 o 
  -4   3   2        7.34       16.28      1.50 o 
  -3   3   2      147.72      140.03      5.25 o 
  -2   3   2      342.29      352.28      5.07 o 
  -1   3   2       52.33       48.83      2.36 o 
   0   3   2      385.78      347.36      7.88 o 
   1   3   2       47.70       26.20      3.47 o 
   2   3   2       31.70       35.15      2.62 o 
   3   3   2      278.55      324.11      9.39 o 
   4   3   2      732.96      747.21     24.97 o 
   5   3   2      432.10      454.25      7.07 o 
   6   3   2     1863.00     1774.21     18.15 o 
   7   3   2        0.36        1.05      1.59 o 
   8   3   2      586.55      578.24     18.34 o 
   9   3   2       15.93       19.39      6.05 o 
  10   3   2      768.64      809.16     25.44 o 
  11   3   2       21.80       17.14      7.56 o 
 -11   4   2       22.49       14.98      8.88 o 
 -10   4   2      185.54      192.98      9.58 o 
  -9   4   2      101.12      100.44      5.26 o 
  -8   4   2        0.13        0.52      2.81 o 
  -7   4   2        0.01        0.26      2.87 o 
  -6   4   2     1300.15     1221.53     23.53 o 
  -5   4   2      860.66      829.08     14.48 o 
  -4   4   2      306.75      322.25      4.96 o 
  -3   4   2       31.06       25.21      1.73 o 
  -2   4   2      281.36      374.88     16.67 o 
  -1   4   2      799.54      885.59     13.47 o 
   0   4   2      940.03      979.53     12.69 o 
   1   4   2      427.83      442.30     14.44 o 
   2   4   2      517.49      566.70      8.09 o 
   3   4   2      119.56      148.64      2.53 o 
   4   4   2      146.72      149.10      4.78 o 
   5   4   2      487.84      496.85      5.55 o 
   6   4   2       24.31       21.22      1.47 o 
   7   4   2        3.56        4.26      1.39 o 
   8   4   2     1375.39     1396.30     28.07 o 
   9   4   2        0.02       -1.52      5.18 o 
  10   4   2      203.77      204.25     13.71 o 
  11   4   2       22.62       33.01      8.73 o 
 -10   5   2        1.19        6.78      5.53 o 
  -9   5   2        4.31        1.98      3.30 o 
  -8   5   2      101.79      108.32      7.50 o 
  -7   5   2      129.07      129.00     11.21 o 
  -6   5   2       12.74       11.46      3.32 o 
  -5   5   2       47.93       45.24      2.48 o 
  -4   5   2     1604.35     1522.75     16.07 o 
  -3   5   2      661.61      673.44     14.12 o 
  -2   5   2        2.72        3.43      0.65 o 
  -1   5   2      423.95      529.11     11.48 o 
   0   5   2      192.77      212.59      6.72 o 
   1   5   2      428.85      458.33     10.42 o 
   2   5   2      537.88      547.47     12.15 o 
   3   5   2      887.94      926.61     16.88 o 
   4   5   2      150.97      149.86      2.68 o 
   5   5   2      416.17      375.95      7.66 o 
   6   5   2      686.46      665.94     12.26 o 
   7   5   2       47.30       49.24      2.12 o 
   8   5   2        5.34        2.94      4.40 o 
   9   5   2      922.75      906.08     25.11 o 
  10   5   2      225.87      251.52     15.03 o 
  11   5   2        1.53        1.64      6.48 o 
 -10   6   2        0.07        3.44      8.86 o 
  -9   6   2       52.18       59.58      6.55 o 
  -8   6   2       33.58       33.20      4.04 o 
  -7   6   2      761.92      707.50     15.00 o 
  -6   6   2      266.06      247.02      8.81 o 
  -5   6   2       50.70       51.90      4.53 o 
  -4   6   2       45.30       31.13      1.75 o 
  -3   6   2       75.81       61.25      2.29 o 
  -2   6   2      457.28      441.37      6.30 o 
  -1   6   2        1.70       13.50      2.90 o 
   0   6   2     1795.52     1951.19     49.81 o 
   1   6   2      241.99      290.11      5.46 o 
   2   6   2      984.10     1057.60     13.80 o 
   3   6   2      944.30      978.47      8.98 o 
   4   6   2      450.09      463.93      8.06 o 
   5   6   2      634.32      573.66     14.43 o 
   6   6   2        3.75        5.71      2.64 o 
   7   6   2       35.70       38.23      5.44 o 
   8   6   2      189.56      183.05     11.00 o 
   9   6   2       26.47       35.77      6.94 o 
  10   6   2        1.56        0.86      5.50 o 
  11   6   2      115.45      100.49     11.09 o 
  -9   7   2      328.27      345.21     10.21 o 
  -8   7   2       90.72       95.61      8.15 o 
  -7   7   2       21.39       22.85      5.43 o 
  -6   7   2       25.84       25.15      5.49 o 
  -5   7   2      529.30      511.17     12.31 o 
  -4   7   2      460.18      435.90      7.21 o 
  -3   7   2      529.57      529.69      8.54 o 
  -2   7   2      606.67      627.83      7.33 o 
  -1   7   2      122.67      122.24      6.75 o 
   0   7   2      586.42      690.61     13.94 o 
   1   7   2       47.38       97.87      4.85 o 
   2   7   2      204.02      209.00      6.55 o 
   3   7   2      368.30      358.15      5.99 o 
   4   7   2        7.18        5.07      1.80 o 
   5   7   2     2555.57     2539.90     25.59 o 
   6   7   2      251.50      240.56      3.62 o 
   7   7   2       42.82       31.77      5.38 o 
   8   7   2       49.08       38.92      6.49 o 
   9   7   2       77.97       86.35      9.17 o 
  10   7   2        0.35       -2.20      5.96 o 
  11   7   2        7.26        2.19      6.81 o 
  -9   8   2      212.33      197.17     13.77 o 
  -8   8   2       93.82       77.29      6.84 o 
  -7   8   2      272.24      259.34     12.71 o 
  -6   8   2      147.48      143.03      7.73 o 
  -5   8   2       68.58       62.42      5.36 o 
  -4   8   2      609.87      579.04      7.35 o 
  -3   8   2        0.43        1.41      1.14 o 
  -2   8   2     1180.41     1075.92     10.54 o 
  -1   8   2      774.71      799.14     17.39 o 
   0   8   2      360.89      384.84     11.25 o 
   1   8   2       66.69       74.65      4.95 o 
   2   8   2       23.50       23.37      2.86 o 
   3   8   2      297.35      279.84      5.82 o 
   4   8   2      409.37      399.50      5.69 o 
   5   8   2        5.62        4.62      0.93 o 
   6   8   2        0.56        0.41      0.59 o 
   7   8   2       63.65       64.42      6.93 o 
   8   8   2        0.50        1.07      4.56 o 
   9   8   2      223.02      233.10     13.92 o 
  10   8   2       13.08       24.15      7.00 o 
  -9   9   2       65.04       62.45     10.33 o 
  -8   9   2       31.00       26.55      5.39 o 
  -7   9   2        3.27        4.78      4.20 o 
  -6   9   2       43.41       42.97      5.45 o 
  -5   9   2       23.62       28.42      4.07 o 
  -4   9   2      201.13      162.30     10.86 o 
  -3   9   2      806.46      832.38      9.58 o 
  -2   9   2        3.33        1.40      1.49 o 
  -1   9   2     1290.64     1267.53     13.02 o 
   0   9   2      376.49      337.31     11.40 o 
   1   9   2      214.15      225.79      8.74 o 
   2   9   2       39.84       38.54      3.75 o 
   3   9   2       86.59       87.06      3.75 o 
   4   9   2     1537.08     1514.04     16.02 o 
   5   9   2      139.60      133.60      3.14 o 
   6   9   2      173.09      186.07      5.52 o 
   7   9   2       13.91       24.13      5.94 o 
   8   9   2       11.42       10.87      5.19 o 
   9   9   2       27.33       32.58      6.81 o 
  10   9   2       99.50      113.61     11.95 o 
  -8  10   2        8.97       11.75      8.08 o 
  -7  10   2       25.26       24.64      5.24 o 
  -6  10   2      107.02       97.12      7.39 o 
  -5  10   2      100.62      105.67      6.92 o 
  -4  10   2       49.72       47.05      5.21 o 
  -3  10   2        1.82        1.21      4.25 o 
  -2  10   2      317.62      306.32      8.07 o 
  -1  10   2       12.96        8.33      2.06 o 
   0  10   2      150.69      134.85      4.75 o 
   1  10   2      128.27      111.32      6.87 o 
   2  10   2      311.86      304.26      7.61 o 
   3  10   2      123.38      127.86      4.75 o 
   4  10   2       53.58       51.99      4.68 o 
   5  10   2      142.84      148.05      6.10 o 
   6  10   2      203.95      196.07      6.91 o 
   7  10   2       32.74       41.52      6.50 o 
   8  10   2      482.26      481.79     19.03 o 
   9  10   2        3.74        9.35      6.18 o 
  10  10   2        0.46        2.90      7.02 o 
  -7  11   2        0.19       16.82      8.67 o 
  -6  11   2       10.58        9.27      4.79 o 
  -5  11   2        0.08        0.68      4.53 o 
  -4  11   2      387.42      430.73     13.19 o 
  -3  11   2      138.39      143.09     10.44 o 
  -2  11   2      384.82      318.34     14.27 o 
  -1  11   2       79.97       78.17      4.05 o 
   0  11   2        2.66        6.68      4.06 o 
   1  11   2      108.19       94.97      6.75 o 
   2  11   2      254.59      259.20      7.79 o 
   3  11   2       68.62       66.14      3.90 o 
   4  11   2      317.04      313.59      9.26 o 
   5  11   2      701.37      704.24     13.56 o 
   6  11   2      392.71      401.21     10.30 o 
   7  11   2       14.60       19.95      6.27 o 
   8  11   2        6.78        6.90      4.83 o 
   9  11   2       90.93       96.64     10.35 o 
  -5  12   2      111.65      114.41      8.41 o 
  -4  12   2       73.84       90.55      7.26 o 
  -3  12   2      191.96      200.37     12.77 o 
  -2  12   2      343.80      367.44     15.89 o 
  -1  12   2        9.71       10.23      4.76 o 
   0  12   2        7.97        3.87      3.95 o 
   1  12   2        7.51        7.84      3.91 o 
   2  12   2      112.20      100.31      5.24 o 
   3  12   2        1.11        3.02      2.45 o 
   4  12   2       56.80       60.50      5.12 o 
   5  12   2        8.37        5.64      3.02 o 
   6  12   2       19.65       22.28      3.87 o 
   7  12   2      678.16      699.59     23.28 o 
   8  12   2      229.73      235.62     14.67 o 
   9  12   2        0.07        1.65      7.38 o 
  -4  13   2        1.04        5.62      5.35 o 
  -3  13   2       17.91       12.71      5.13 o 
  -2  13   2        4.72        3.44      5.94 o 
  -1  13   2       24.53       39.26      6.19 o 
   0  13   2        0.03        2.13      4.68 o 
   1  13   2      175.36      196.60      8.40 o 
   2  13   2       24.88       33.23      3.79 o 
   3  13   2      161.02      159.57     10.70 o 
   4  13   2       77.28       70.13      5.69 o 
   5  13   2      201.91      225.04      8.90 o 
   6  13   2       22.26       17.54      6.19 o 
   7  13   2       16.22       17.15      5.73 o 
   8  13   2        6.97        1.33      6.87 o 
  -3  14   2       49.41       53.43      6.42 o 
  -2  14   2       27.48       26.37      5.22 o 
  -1  14   2        4.90        7.88      6.18 o 
   0  14   2        2.34        1.28      4.31 o 
   1  14   2        4.32       -1.33      4.03 o 
   2  14   2       36.96       33.63      6.87 o 
   3  14   2      183.74      201.19     12.87 o 
   4  14   2       83.81       85.25      6.31 o 
   5  14   2       37.38       35.91      4.72 o 
   6  14   2      189.38      187.20     13.27 o 
   7  14   2      123.25      127.72     12.14 o 
  -2  15   2       27.52       30.59      7.75 o 
  -1  15   2      119.98      124.03      6.95 o 
   0  15   2      249.40      246.11     16.51 o 
   1  15   2      174.55      182.75     13.72 o 
   2  15   2        0.86        0.24      6.43 o 
   3  15   2       27.44       30.73      7.50 o 
   4  15   2       85.85       85.95      6.84 o 
   5  15   2       64.46       70.37      9.63 o 
   1  16   2      311.09      307.26     12.80 o 
   2  16   2       11.65       15.98      5.94 o 
   3  16   2       28.94       30.21      5.75 o 
   4  16   2        1.57        2.97      8.67 o 
  -3 -15   3        0.63        6.46      8.04 o 
  -2 -15   3        5.15        0.32      8.17 o 
  -6 -14   3        0.59       -3.85      8.28 o 
  -5 -14   3       87.15       83.07      6.77 o 
  -4 -14   3       72.72       85.04     13.43 o 
  -3 -14   3        0.95        0.78      5.12 o 
  -2 -14   3        8.58        9.20      4.81 o 
  -1 -14   3      336.04      350.37     27.03 o 
   0 -14   3      171.39      171.66     14.43 o 
  -7 -13   3       79.20       85.63      9.30 o 
  -6 -13   3      183.47      170.62     12.59 o 
  -5 -13   3       14.22       11.23      4.62 o 
  -4 -13   3       45.42       41.46      6.05 o 
  -3 -13   3       34.84       33.90      4.71 o 
  -2 -13   3      100.42      108.79      7.04 o 
  -1 -13   3       39.20       48.24      5.46 o 
   0 -13   3       12.67       15.40      4.83 o 
   1 -13   3       41.39       54.43      9.42 o 
   2 -13   3       19.63       31.06      8.79 o 
  -8 -12   3       66.18       67.53      9.57 o 
  -7 -12   3       19.03       11.70      6.58 o 
  -6 -12   3       32.70       32.00      7.32 o 
  -5 -12   3      125.19      118.57      7.27 o 
  -4 -12   3      152.98      160.81      6.27 o 
  -3 -12   3       28.96       28.73      3.22 o 
  -2 -12   3      143.98      152.25     11.95 o 
  -1 -12   3      390.44      453.61     19.85 o 
   0 -12   3       42.51       48.06      7.50 o 
   1 -12   3      228.13      245.12      7.79 o 
   2 -12   3       66.89       63.88      6.28 o 
   3 -12   3        1.89        2.04      4.91 o 
   4 -12   3       27.62       19.40      5.80 o 
  -9 -11   3        0.64        7.65      8.13 o 
  -8 -11   3      134.76      140.39     11.92 o 
  -7 -11   3      122.71      129.51     10.76 o 
  -6 -11   3       48.94       45.27      7.10 o 
  -5 -11   3       23.70       24.36      5.12 o 
  -4 -11   3      156.72      150.05      7.35 o 
  -3 -11   3      107.31       97.04      4.66 o 
  -2 -11   3       43.25       38.09      5.45 o 
  -1 -11   3       21.54       21.55      6.31 o 
   0 -11   3        5.75        6.41      3.51 o 
   1 -11   3       29.85       38.88      3.74 o 
   2 -11   3       24.95       24.14      3.33 o 
   3 -11   3       22.45       24.94      3.46 o 
   4 -11   3        9.78        8.11      7.49 o 
   5 -11   3        4.02        3.27      5.67 o 
  -9 -10   3       15.95       23.96      7.50 o 
  -8 -10   3       64.81       63.01      8.30 o 
  -7 -10   3       51.54       45.00      7.09 o 
  -6 -10   3      742.54      730.54     21.18 o 
  -5 -10   3       99.61       93.90      5.93 o 
  -4 -10   3       21.05       16.43      3.34 o 
  -3 -10   3       79.16       74.65      5.57 o 
  -2 -10   3       68.40       66.83      4.51 o 
  -1 -10   3       22.55       23.99      2.91 o 
   0 -10   3      977.17      981.50     13.11 o 
   1 -10   3      352.14      347.36      8.20 o 
   2 -10   3        3.68        3.53      2.57 o 
   3 -10   3       13.15       14.02      2.94 o 
   4 -10   3      180.79      187.13      6.85 o 
   5 -10   3       42.56       51.49      5.78 o 
   6 -10   3       54.52       42.57      5.76 o 
   7 -10   3        0.84        4.60      5.58 o 
 -10  -9   3        0.52       -1.29      7.18 o 
  -9  -9   3       44.05       51.70      8.28 o 
  -8  -9   3      108.73      107.54      9.92 o 
  -7  -9   3       15.49       14.03      4.99 o 
  -6  -9   3       14.83       15.61      4.50 o 
  -5  -9   3      199.03      184.82      7.38 o 
  -4  -9   3       39.62       45.15      4.24 o 
  -3  -9   3       17.44       16.79      3.31 o 
  -2  -9   3        1.37        1.93      2.48 o 
  -1  -9   3      102.89      113.30      5.16 o 
   0  -9   3        3.31        2.90      2.66 o 
   1  -9   3       23.14       33.84      3.10 o 
   2  -9   3      213.86      228.78      6.59 o 
   3  -9   3       39.57       39.14      3.52 o 
   4  -9   3        0.55       -1.86      2.50 o 
   5  -9   3      239.92      253.80      9.19 o 
   6  -9   3      399.31      440.72     19.63 o 
   7  -9   3      151.17      150.73      8.71 o 
   8  -9   3       22.59       15.48      7.94 o 
 -10  -8   3       11.74       13.03      7.22 o 
  -9  -8   3        0.77       -2.14      5.31 o 
  -8  -8   3       53.84       50.10      7.23 o 
  -7  -8   3      192.19      190.00     11.23 o 
  -6  -8   3       74.16       65.76      6.69 o 
  -5  -8   3      135.12      125.13      8.30 o 
  -4  -8   3       66.22       62.06      4.48 o 
  -3  -8   3      266.77      266.47      4.57 o 
  -2  -8   3        0.06       -1.23      1.98 o 
  -1  -8   3      955.60      942.17     13.13 o 
   0  -8   3     1926.30     1848.23     14.40 o 
   1  -8   3       19.88       20.00      2.82 o 
   2  -8   3      199.34      180.19      5.60 o 
   3  -8   3      119.61      121.76      5.02 o 
   4  -8   3        0.60       -2.86      2.86 o 
   5  -8   3       27.60       20.85      3.29 o 
   6  -8   3        2.21        0.83      3.87 o 
   7  -8   3      113.11       95.75      8.85 o 
   8  -8   3        0.51        0.18      5.45 o 
 -10  -7   3       18.27       28.24      8.84 o 
  -9  -7   3       65.59       73.06      9.44 o 
  -8  -7   3        0.05        1.79      5.51 o 
  -7  -7   3       12.30       13.58      4.52 o 
  -6  -7   3        2.77        0.79      3.27 o 
  -5  -7   3        8.61        9.17      3.36 o 
  -4  -7   3     1541.47     1501.91     17.48 o 
  -3  -7   3     1948.60     1788.24     36.51 o 
  -2  -7   3      234.26      214.00      5.33 o 
  -1  -7   3      117.13      113.87      3.54 o 
   0  -7   3       33.08       32.37      2.29 o 
   1  -7   3     1137.79     1107.18     19.53 o 
   2  -7   3      137.29      125.42      4.61 o 
   3  -7   3      994.70      953.51     14.53 o 
   4  -7   3       51.55       53.08      4.49 o 
   5  -7   3      169.90      178.72     19.32 o 
   6  -7   3       23.35       27.98      3.09 o 
   7  -7   3       11.54       11.56      3.20 o 
   8  -7   3        0.23        1.63      4.46 o 
   9  -7   3       32.61       31.41      7.74 o 
 -11  -6   3        2.24       11.38      7.97 o 
 -10  -6   3       62.27       57.00      8.11 o 
  -9  -6   3       38.69       48.82      8.21 o 
  -8  -6   3        3.97        2.96      4.99 o 
  -7  -6   3       28.96       26.00      5.18 o 
  -6  -6   3        2.00       -0.95      3.87 o 
  -5  -6   3      343.57      342.00     11.87 o 
  -4  -6   3      143.33      121.95      5.08 o 
  -3  -6   3        4.76        5.47      0.78 o 
  -2  -6   3     1417.08     1422.09     17.39 o 
  -1  -6   3     1748.95     1764.63     12.34 o 
   0  -6   3       22.47       23.54      3.56 o 
   1  -6   3      703.86      774.20      9.56 o 
   2  -6   3       12.77       13.91      2.16 o 
   3  -6   3     1335.09     1159.04     20.52 o 
   4  -6   3        5.81        3.05      1.79 o 
   5  -6   3       93.08       90.41      5.58 o 
   6  -6   3       11.53        4.45      2.48 o 
   7  -6   3        0.43       -0.13      2.82 o 
   8  -6   3      165.30      178.03      8.89 o 
   9  -6   3      257.79      257.90     15.33 o 
 -11  -5   3      315.85      335.07     18.68 o 
 -10  -5   3        1.96        0.45      5.51 o 
  -9  -5   3       51.18       41.72      7.27 o 
  -8  -5   3        5.79        2.84      4.79 o 
  -7  -5   3        0.11        0.95      4.23 o 
  -6  -5   3       92.82       67.66      6.26 o 
  -5  -5   3      112.68      100.12      6.44 o 
  -4  -5   3     1218.65     1146.73     18.82 o 
  -3  -5   3     1106.69     1097.53     10.04 o 
  -2  -5   3      142.15      137.04      3.06 o 
  -1  -5   3      894.41      934.52      8.44 o 
   0  -5   3      628.37      673.70      6.38 o 
   1  -5   3       84.88       95.85      3.34 o 
   2  -5   3     1613.41     1604.73     31.13 o 
   3  -5   3     2084.77     2221.99     20.06 o 
   4  -5   3       70.23       66.63      3.02 o 
   5  -5   3      125.39       99.57      5.47 o 
   6  -5   3       47.81       48.04      3.53 o 
   7  -5   3       12.35       17.90      3.03 o 
   8  -5   3        0.04        2.14      3.11 o 
   9  -5   3       84.35       82.00      9.83 o 
  10  -5   3      377.52      408.21     19.65 o 
 -11  -4   3        8.52       11.34      7.68 o 
 -10  -4   3      305.65      326.80     17.35 o 
  -9  -4   3      192.94      196.35     12.86 o 
  -8  -4   3      145.89      138.34     10.12 o 
  -7  -4   3        4.40        8.76      4.36 o 
  -6  -4   3       14.61        5.30      3.86 o 
  -5  -4   3      880.52      920.99     18.07 o 
  -4  -4   3       55.78       58.47      3.03 o 
  -3  -4   3       21.62       22.46      1.16 o 
  -2  -4   3      649.74      647.36      7.61 o 
  -1  -4   3      378.25      413.98      5.27 o 
   0  -4   3      523.07      561.32     13.28 o 
   1  -4   3      154.76      168.48      3.45 o 
   2  -4   3      366.79      367.72      4.66 o 
   3  -4   3      256.65      256.01      6.72 o 
   4  -4   3      467.38      456.01      9.59 o 
   5  -4   3       85.74       81.90      3.83 o 
   6  -4   3       43.95       52.19      3.62 o 
   7  -4   3       35.98       35.79      3.38 o 
   8  -4   3      353.66      365.10      9.13 o 
   9  -4   3        0.48       -0.18      4.18 o 
  10  -4   3       21.60        4.19      7.06 o 
 -11  -3   3       81.90       86.35     11.69 o 
 -10  -3   3        4.04        5.36      6.12 o 
  -9  -3   3      104.02       98.55      9.75 o 
  -8  -3   3      162.12      178.43      7.05 o 
  -7  -3   3      104.51       78.78      3.56 o 
  -6  -3   3      929.28      957.70      9.79 o 
  -5  -3   3        0.78        2.01      1.01 o 
  -4  -3   3      560.81      509.08      7.29 o 
  -3  -3   3       58.47       58.26      1.47 o 
  -2  -3   3        6.70        2.69      0.84 o 
  -1  -3   3      338.93      352.29      4.22 o 
   0  -3   3      426.75      487.65      5.53 o 
   1  -3   3      138.42      125.82      3.03 o 
   2  -3   3     2744.56     3017.27     15.13 o 
   3  -3   3        4.25        6.32      1.40 o 
   4  -3   3       59.22       65.69      3.02 o 
   5  -3   3      697.50      717.67      9.83 o 
   6  -3   3       96.66       98.09      4.03 o 
   7  -3   3        1.43        0.71      2.10 o 
   8  -3   3        0.09        0.65      2.61 o 
   9  -3   3       30.94       33.25      4.86 o 
  10  -3   3      189.24      175.02     13.43 o 
 -11  -2   3      206.84      196.92     14.25 o 
 -10  -2   3      343.03      381.41     18.47 o 
  -9  -2   3       32.46       28.95      3.52 o 
  -8  -2   3      123.44      124.40      5.32 o 
  -7  -2   3       11.75       11.77      2.01 o 
  -6  -2   3       25.01       25.18      1.45 o 
  -5  -2   3      102.63      125.30      2.42 o 
  -4  -2   3     1842.54     2061.75     11.20 o 
  -3  -2   3      198.87      182.90      3.03 o 
  -2  -2   3     1497.00     1622.63      8.21 o 
  -1  -2   3     1185.89     1163.50     14.43 o 
   0  -2   3     1803.82     1808.77     12.26 o 
   1  -2   3     2665.67     2800.49     20.99 o 
   2  -2   3      124.45      126.17      2.89 o 
   3  -2   3     1313.10     1360.34     12.27 o 
   4  -2   3     1771.11     1956.31     12.17 o 
   5  -2   3       30.51       35.16      2.97 o 
   6  -2   3       72.79       52.96      2.89 o 
   7  -2   3      343.63      331.62      6.75 o 
   8  -2   3        4.65        7.49      2.72 o 
   9  -2   3       35.90       36.71      3.82 o 
  10  -2   3       45.28       36.22      5.20 o 
  11  -2   3       10.25        8.13      7.50 o 
 -11  -1   3        4.33        2.27      7.57 o 
 -10  -1   3        0.32        1.92      6.21 o 
  -9  -1   3      529.15      533.58     10.11 o 
  -8  -1   3       42.82       37.78      3.14 o 
  -7  -1   3       22.31       20.60      2.42 o 
  -6  -1   3       11.06       10.78      1.25 o 
  -5  -1   3      219.95      211.89      3.29 o 
  -4  -1   3     2515.42     2761.52     18.74 o 
  -3  -1   3      296.04      269.23      4.11 o 
  -2  -1   3      355.84      435.76      3.68 o 
  -1  -1   3      233.50      236.63      3.38 o 
   0  -1   3     1507.83     1532.70     20.92 o 
   1  -1   3      510.25      487.63      3.34 o 
   2  -1   3      577.16      623.24      6.21 o 
   3  -1   3      708.56      798.70      6.33 o 
   4  -1   3        3.02        0.62      1.13 o 
   5  -1   3      400.04      414.99      7.02 o 
   6  -1   3       32.61       28.92      2.71 o 
   7  -1   3        2.03        0.30      2.35 o 
   8  -1   3       31.70       30.69      2.70 o 
   9  -1   3      180.63      178.80      6.76 o 
  10  -1   3       14.28       17.33      5.90 o 
  11  -1   3       46.39       49.06      9.00 o 
 -11   0   3      128.07      130.91     13.03 o 
 -10   0   3      208.38      197.67      7.25 o 
  -9   0   3       75.78       82.07      4.63 o 
  -8   0   3       32.82       39.35      3.37 o 
  -7   0   3       13.49       14.56      2.29 o 
  -6   0   3      723.35      682.30      9.19 o 
  -5   0   3      259.66      249.35      3.78 o 
  -4   0   3      560.69      603.49      5.68 o 
  -3   0   3       73.67       76.95      1.94 o 
  -2   0   3     6844.41     7187.60     86.46 o 
  -1   0   3      204.98      167.87      3.59 o 
   0   0   3     1247.09     1445.03     13.47 o 
   1   0   3      383.92      424.22      3.38 o 
   2   0   3     1482.22     1447.38      6.58 o 
   3   0   3     3498.27     3710.42     33.07 o 
   4   0   3      323.61      413.58      5.19 o 
   5   0   3      912.54      928.83     10.32 o 
   6   0   3      119.67      115.15      4.31 o 
   7   0   3      146.71      149.94      5.70 o 
   8   0   3      456.74      436.82      9.73 o 
   9   0   3        1.13        3.43      5.10 o 
  10   0   3       10.21       10.57      6.35 o 
  11   0   3        1.51       10.73      7.12 o 
 -11   1   3       17.91       18.36      5.55 o 
 -10   1   3        0.03        0.83      3.30 o 
  -9   1   3       10.98       10.09      3.45 o 
  -8   1   3       19.15       21.99      2.85 o 
  -7   1   3       48.53       49.89      3.41 o 
  -6   1   3      439.87      430.72      7.68 o 
  -5   1   3      267.20      274.32      5.31 o 
  -4   1   3      687.44      679.26      6.23 o 
  -3   1   3      394.77      375.46      4.37 o 
  -2   1   3      212.25      244.76      4.47 o 
  -1   1   3     4071.18     4266.94     23.00 o 
   0   1   3    11939.13    11976.33    148.82 o 
   1   1   3     3195.34     3429.13     21.87 o 
   2   1   3      835.33      806.93      5.02 o 
   3   1   3      169.51      191.14      2.55 o 
   4   1   3     1549.90     1666.28     10.18 o 
   5   1   3      182.97      180.61      5.79 o 
   6   1   3     1836.82     1829.47     19.37 o 
   7   1   3      750.72      745.66     25.67 o 
   8   1   3      107.32       96.07      4.09 o 
   9   1   3      147.13      136.20     10.86 o 
  10   1   3        0.08        1.75      5.41 o 
  11   1   3        2.10       -1.76      7.13 o 
 -11   2   3       80.91       78.84      6.63 o 
 -10   2   3        3.44        4.95      5.12 o 
  -9   2   3      132.07      145.33      6.23 o 
  -8   2   3       10.58       10.57      2.89 o 
  -7   2   3      342.29      325.94      7.62 o 
  -6   2   3      407.17      372.41      6.19 o 
  -5   2   3      493.59      523.69     10.58 o 
  -4   2   3      211.43      222.89      4.22 o 
  -3   2   3      423.28      416.48      5.06 o 
  -2   2   3       92.16       63.26      1.80 o 
  -1   2   3      823.32     1006.28      6.68 o 
   0   2   3     6552.22     6818.49     97.47 o 
   1   2   3      126.21      120.63      4.28 o 
   2   2   3       15.14       16.49      2.58 o 
   3   2   3     1125.80     1394.49     12.32 o 
   4   2   3     1160.09     1158.27     14.01 o 
   5   2   3       18.06       19.33      2.65 o 
   6   2   3      498.80      476.67      9.91 o 
   7   2   3      550.93      545.61     11.85 o 
   8   2   3      533.41      575.93     18.29 o 
   9   2   3      155.20      159.92     11.21 o 
  10   2   3       77.21       83.87      9.64 o 
  11   2   3      275.28      264.63     15.95 o 
 -11   3   3        8.60        4.57      7.97 o 
 -10   3   3       17.95       15.44      4.60 o 
  -9   3   3      174.22      182.19      7.09 o 
  -8   3   3      494.41      504.08      8.65 o 
  -7   3   3       55.14       56.84      3.35 o 
  -6   3   3       39.22       37.56      2.28 o 
  -5   3   3      754.05      710.47      8.73 o 
  -4   3   3       10.74        5.98      1.34 o 
  -3   3   3       13.64       21.25      1.30 o 
  -2   3   3     1108.80     1183.55     10.01 o 
  -1   3   3      874.86      849.65      8.46 o 
   0   3   3     1107.33     1125.63      5.50 o 
   1   3   3      114.90      107.81     11.11 o 
   2   3   3     1001.92     1118.37      8.66 o 
   3   3   3       46.65       57.40      1.95 o 
   4   3   3        0.95       -0.26      1.42 o 
   5   3   3     1473.19     1449.14     12.06 o 
   6   3   3     2361.59     2329.35     22.02 o 
   7   3   3      329.11      303.17      4.84 o 
   8   3   3       15.12        7.46      4.38 o 
   9   3   3      149.84      141.84     10.68 o 
  10   3   3        2.69        0.34      6.10 o 
  11   3   3      287.31      296.25     16.99 o 
 -11   4   3       13.84       14.02      9.53 o 
 -10   4   3       59.96       53.17      5.98 o 
  -9   4   3       11.56       18.07      3.33 o 
  -8   4   3        1.77        1.11      2.58 o 
  -7   4   3      373.68      366.42      9.86 o 
  -6   4   3      943.66      906.73     19.09 o 
  -5   4   3      242.86      238.96      6.09 o 
  -4   4   3      217.65      219.34      3.84 o 
  -3   4   3      143.39      176.07      7.95 o 
  -2   4   3       75.94       84.99      2.11 o 
  -1   4   3     1058.04     1126.52     13.25 o 
   0   4   3     1624.25     1795.06      9.06 o 
   1   4   3        2.57        3.47      0.94 o 
   2   4   3       64.34       93.87      3.61 o 
   3   4   3       89.14      140.05      6.53 o 
   4   4   3       56.65       53.14      5.06 o 
   5   4   3      559.57      641.13      9.25 o 
   6   4   3      424.89      425.49     13.24 o 
   7   4   3     1832.58     1774.86     29.03 o 
   8   4   3      188.37      190.79     11.19 o 
   9   4   3      224.37      219.32     12.69 o 
  10   4   3       10.94       11.33      6.93 o 
  11   4   3       29.25       38.80      8.38 o 
 -10   5   3        8.84       13.55      5.64 o 
  -9   5   3      283.70      273.14      8.44 o 
  -8   5   3       10.44       10.07      2.85 o 
  -7   5   3       27.77       27.60      4.05 o 
  -6   5   3      563.71      549.53     11.98 o 
  -5   5   3      350.93      326.16      5.20 o 
  -4   5   3        4.37        3.39      1.21 o 
  -3   5   3      506.52      502.60     10.85 o 
  -2   5   3      460.07      517.85      9.02 o 
  -1   5   3      777.58      860.58     11.59 o 
   0   5   3        0.10        4.87      0.97 o 
   1   5   3     3011.70     3160.18     27.53 o 
   2   5   3       64.03       78.23      2.38 o 
   3   5   3        2.29        4.08      0.96 o 
   5   5   3       73.50       53.40      2.93 o 
   6   5   3      826.14      795.43     30.53 o 
   7   5   3      234.78      243.39     11.18 o 
   8   5   3      162.25      162.10     10.22 o 
   9   5   3       11.63        6.26      5.47 o 
  10   5   3      416.39      423.74     19.00 o 
  11   5   3       79.15       75.09      9.68 o 
 -10   6   3        3.69        8.35      8.64 o 
  -9   6   3        2.91        3.02      3.60 o 
  -8   6   3      125.11      118.01      9.00 o 
  -7   6   3      291.88      260.47      9.47 o 
  -6   6   3      449.65      445.79     13.36 o 
  -5   6   3        0.17        1.50      1.24 o 
  -4   6   3        7.41       11.81      1.16 o 
  -3   6   3      284.10      279.27      7.75 o 
  -2   6   3      187.96      163.09      7.07 o 
  -1   6   3       74.49       51.91      1.22 o 
   0   6   3       19.22       22.13      1.39 o 
   1   6   3      469.08      508.86      6.89 o 
   2   6   3       55.35       91.67      2.77 o 
   3   6   3      651.66      691.75      6.34 o 
   4   6   3      496.37      521.53     14.41 o 
   5   6   3      194.40      202.22      9.17 o 
   6   6   3      948.07      893.91     16.58 o 
   7   6   3        5.94        0.86      4.03 o 
   8   6   3      143.76      136.91      9.75 o 
   9   6   3        0.81        7.19      5.78 o 
  10   6   3       31.65       33.10      6.94 o 
  11   6   3       47.57       61.23     10.15 o 
  -9   7   3        3.40        0.25      4.08 o 
  -8   7   3        0.34        3.20      4.19 o 
  -7   7   3        1.58        3.33      4.35 o 
  -6   7   3      650.31      614.20     15.03 o 
  -5   7   3      150.01      136.00      6.76 o 
  -4   7   3     2890.33     2787.80     90.87 o 
  -3   7   3        3.46        3.21      2.93 o 
  -2   7   3      209.95      226.43      7.06 o 
  -1   7   3      118.15      116.87      3.12 o 
   0   7   3     1860.18     1923.71     32.52 o 
   1   7   3        5.71        6.02      1.20 o 
   2   7   3      344.23      379.09      7.17 o 
   3   7   3       35.93       48.93      2.23 o 
   4   7   3      137.70      126.96      2.71 o 
   5   7   3      143.04      129.18      2.48 o 
   6   7   3      128.45      125.10      4.85 o 
   7   7   3      243.70      232.54     11.69 o 
   8   7   3       31.67       24.30      5.48 o 
   9   7   3      383.01      380.26     16.96 o 
  10   7   3      185.65      184.48     13.33 o 
  11   7   3       29.74       24.82      8.14 o 
  -9   8   3        0.30       -4.83      7.75 o 
  -8   8   3       32.01       29.44      5.23 o 
  -7   8   3        3.39        0.67      4.00 o 
  -6   8   3        3.24        5.98      3.84 o 
  -5   8   3        2.81        5.82      3.22 o 
  -4   8   3        1.09        2.50      3.19 o 
  -3   8   3     3008.67     2867.15     34.29 o 
  -2   8   3     1511.11     1391.75     26.60 o 
  -1   8   3       56.64       57.57      3.58 o 
   0   8   3       24.77       28.40      3.07 o 
   1   8   3       33.83       26.93      2.46 o 
   2   8   3      409.29      413.66     10.39 o 
   3   8   3      107.56      105.76      3.20 o 
   4   8   3      523.39      523.04      5.78 o 
   5   8   3       78.70       76.06      2.23 o 
   6   8   3      113.12       98.24      3.74 o 
   7   8   3       77.43       89.53      8.08 o 
   8   8   3       93.38      110.31      8.91 o 
   9   8   3       31.52       35.47      6.43 o 
  10   8   3       92.99      100.32     10.99 o 
  -9   9   3       14.90       23.61      8.65 o 
  -8   9   3       83.89       73.89      6.62 o 
  -7   9   3        1.34        4.08      4.38 o 
  -6   9   3       27.05       24.35      4.86 o 
  -5   9   3      345.62      340.28     11.21 o 
  -4   9   3       61.53       66.71      5.59 o 
  -3   9   3      404.16      367.19     20.22 o 
  -2   9   3      181.34      176.54      3.75 o 
  -1   9   3      831.32      802.16      7.25 o 
   0   9   3      163.26      167.82      5.09 o 
   1   9   3      185.18      188.48      8.27 o 
   2   9   3      221.57      215.09      8.14 o 
   3   9   3      739.95      728.75      8.58 o 
   4   9   3       80.85       77.10      3.53 o 
   5   9   3       55.41       55.36      2.16 o 
   6   9   3      186.84      181.48      4.70 o 
   7   9   3        3.99        2.45      4.22 o 
   8   9   3      132.62      127.85     10.35 o 
   9   9   3      354.49      378.66     17.61 o 
  10   9   3       35.32       35.54      7.72 o 
  -8  10   3       37.06       34.24      9.27 o 
  -7  10   3        7.28        7.26      4.84 o 
  -6  10   3       29.06       32.01      5.34 o 
  -5  10   3       26.13       27.87      4.57 o 
  -4  10   3      467.58      428.84     12.61 o 
  -3  10   3      572.80      542.39     16.53 o 
  -2  10   3        0.01        0.14      2.92 o 
  -1  10   3        3.99        1.33      1.58 o 
   0  10   3        1.88        3.77      2.21 o 
   1  10   3       12.32       17.49      3.71 o 
   2  10   3       19.27       15.39      3.54 o 
   3  10   3     1520.74     1528.30     20.68 o 
   4  10   3      656.07      683.52      9.80 o 
   5  10   3        1.36        2.06      1.34 o 
   6  10   3       82.11       81.41      4.43 o 
   7  10   3      124.57      121.91     10.18 o 
   8  10   3        2.09        5.98      4.69 o 
   9  10   3       90.37      106.11     10.08 o 
  10  10   3       99.36       94.88     10.64 o 
  -7  11   3        4.45        6.45      8.06 o 
  -6  11   3      140.23      154.87     18.58 o 
  -5  11   3      280.95      260.48     11.04 o 
  -4  11   3        2.79        5.02      3.73 o 
  -3  11   3       87.67       80.65      7.14 o 
  -2  11   3       85.52       72.77      5.97 o 
  -1  11   3       77.37       79.62      3.78 o 
   0  11   3      196.63      193.76     10.13 o 
   1  11   3      317.84      317.83     11.77 o 
   2  11   3       58.15       60.99      5.47 o 
   3  11   3       27.81       26.77      3.86 o 
   4  11   3        2.52        2.88      1.62 o 
   5  11   3       81.98       81.71      3.87 o 
   6  11   3       16.95       19.65      3.20 o 
   7  11   3       34.89       38.94      6.50 o 
   8  11   3       24.61       35.16      6.94 o 
   9  11   3      210.96      226.43     14.59 o 
  -6  12   3       55.46       42.74      8.75 o 
  -5  12   3        0.62        0.12      4.94 o 
  -4  12   3       63.76       76.18      6.96 o 
  -3  12   3        0.13        3.82      3.76 o 
  -2  12   3       18.85       19.54      4.17 o 
  -1  12   3        1.16        1.04      4.38 o 
   0  12   3       21.28       17.54      4.56 o 
   1  12   3       16.02       12.06      3.92 o 
   2  12   3      299.62      318.69     12.43 o 
   3  12   3      612.76      642.62     16.53 o 
   4  12   3       36.25       29.79      3.17 o 
   5  12   3       46.30       45.61      3.40 o 
   6  12   3       18.57       16.10      6.28 o 
   7  12   3        1.22        1.23      5.16 o 
   8  12   3       14.01       14.38      5.98 o 
   9  12   3        8.65        6.60      7.18 o 
  -4  13   3      161.08      181.36     10.85 o 
  -3  13   3        0.17        3.72      4.36 o 
  -2  13   3       94.14      102.24      7.21 o 
  -1  13   3        5.11        1.80      3.54 o 
   0  13   3      202.64      195.95     15.00 o 
   1  13   3      269.68      291.88     12.62 o 
   2  13   3      105.86      100.05      5.43 o 
   3  13   3      280.85      286.01      9.54 o 
   4  13   3      143.43      145.04      5.88 o 
   5  13   3        2.13        4.72      3.44 o 
   6  13   3        9.98        6.67      4.90 o 
   7  13   3       40.27       47.69      7.58 o 
   8  13   3        4.64       10.37      6.18 o 
  -3  14   3      371.73      373.71     13.66 o 
  -2  14   3       50.60       56.18      6.29 o 
  -1  14   3       91.95       87.82      7.59 o 
   0  14   3       13.75       17.16      4.31 o 
   1  14   3        7.09        3.06      3.07 o 
   2  14   3      310.58      314.76     13.59 o 
   3  14   3       19.09       17.28      3.94 o 
   4  14   3       60.09       62.02      4.43 o 
   5  14   3       20.27       32.30      6.68 o 
   6  14   3        2.38        2.10      6.25 o 
   7  14   3       54.15       45.66      8.82 o 
  -2  15   3       31.16       43.14      8.66 o 
  -1  15   3      462.35      492.18     14.89 o 
   0  15   3       20.71       17.92      4.07 o 
   1  15   3        1.27        0.88      4.99 o 
   2  15   3      158.80      148.40      8.42 o 
   3  15   3       11.38       12.70      4.52 o 
   4  15   3       38.33       37.87      5.61 o 
   5  15   3      115.70      132.18     12.10 o 
   1  16   3      464.34      498.36     20.16 o 
   2  16   3       27.49       17.53      6.03 o 
   3  16   3        6.49        2.06      5.84 o 
  -2 -14   4       26.28       34.12      7.74 o 
  -1 -14   4        9.18       11.80      7.69 o 
  -7 -13   4        5.05       -3.91      8.00 o 
  -6 -13   4       48.71       42.50      5.61 o 
  -5 -13   4        0.74        1.98      4.77 o 
  -4 -13   4      141.68      139.97      8.05 o 
  -3 -13   4       88.50       87.81      6.64 o 
  -2 -13   4        4.90       -2.03      5.17 o 
  -1 -13   4       12.40        9.60      4.87 o 
   0 -13   4      248.48      277.93     11.35 o 
   1 -13   4        4.02        6.09      8.45 o 
  -8 -12   4       15.04       12.12      7.63 o 
  -7 -12   4       48.89       47.65      8.01 o 
  -6 -12   4       42.20       34.20      6.64 o 
  -5 -12   4       33.87       26.59      3.85 o 
  -4 -12   4        4.42        3.51      3.17 o 
  -3 -12   4        1.74        3.51      3.71 o 
  -2 -12   4       26.99       28.42      4.61 o 
  -1 -12   4       29.44       35.35      6.24 o 
   0 -12   4      201.51      227.58      9.71 o 
   1 -12   4       18.27       15.10      4.27 o 
   2 -12   4       30.13       23.78      5.78 o 
   3 -12   4       43.02       54.29      8.86 o 
  -8 -11   4      109.90      107.64      9.88 o 
  -7 -11   4        0.87        2.19      6.34 o 
  -6 -11   4       13.32       10.10      5.13 o 
  -5 -11   4        2.80        4.32      3.60 o 
  -4 -11   4       61.01       75.71      4.52 o 
  -3 -11   4       51.15       64.30      3.95 o 
  -2 -11   4      545.64      555.50     21.68 o 
  -1 -11   4       24.59       22.52      6.79 o 
   0 -11   4       24.49       22.16      4.45 o 
   1 -11   4      108.54      103.29      6.93 o 
   2 -11   4      192.62      186.42      8.70 o 
   3 -11   4        1.55        1.08      4.22 o 
   4 -11   4        7.98        7.11      7.92 o 
   5 -11   4       69.79       60.03     10.08 o 
  -9 -10   4      148.51      147.41     13.01 o 
  -8 -10   4       50.68       71.74      8.60 o 
  -7 -10   4      309.85      298.29     14.67 o 
  -6 -10   4       35.19       35.15      5.87 o 
  -5 -10   4       54.69       46.49      4.74 o 
  -4 -10   4      108.72      102.06      5.86 o 
  -3 -10   4       81.68       76.13      4.17 o 
  -2 -10   4        4.64        7.05      2.36 o 
  -1 -10   4      206.15      228.29     12.05 o 
   0 -10   4       35.49       35.68      4.50 o 
   1 -10   4       91.25       90.91      6.16 o 
   2 -10   4       86.81       85.43      6.06 o 
   3 -10   4      126.85      133.54      7.34 o 
   4 -10   4       39.20       34.18      4.78 o 
   5 -10   4       56.96       62.23      9.34 o 
   6 -10   4       22.48       17.43      8.26 o 
  -9  -9   4        9.78        8.60      6.45 o 
  -8  -9   4       93.03      100.96      9.94 o 
  -7  -9   4      385.90      370.23     15.81 o 
  -6  -9   4        0.96        5.22      4.19 o 
  -5  -9   4      108.41       97.15      7.64 o 
  -4  -9   4       77.32       75.07      5.04 o 
  -3  -9   4      978.25      960.88     12.37 o 
  -2  -9   4      257.04      248.19      6.79 o 
  -1  -9   4        0.66       -1.85      2.54 o 
   0  -9   4        2.02        3.00      2.78 o 
   1  -9   4      269.40      265.23      9.09 o 
   2  -9   4       48.07       45.71      4.48 o 
   3  -9   4       10.58        9.35      2.81 o 
   4  -9   4        0.37        2.58      2.79 o 
   5  -9   4       28.37       28.46      3.72 o 
   6  -9   4       50.95       58.03      5.70 o 
   7  -9   4       15.14       14.93      7.81 o 
 -10  -8   4        1.29        2.67      7.03 o 
  -9  -8   4      165.15      177.68     12.84 o 
  -8  -8   4       23.03       20.58      6.22 o 
  -7  -8   4       32.70       36.18      6.00 o 
  -6  -8   4      572.63      550.31     17.26 o 
  -5  -8   4      253.44      258.65     11.57 o 
  -4  -8   4       68.48       63.05      4.51 o 
  -3  -8   4      418.37      399.27     12.93 o 
  -2  -8   4      521.36      523.66      8.51 o 
  -1  -8   4      421.04      402.10     12.60 o 
   0  -8   4        3.15        3.21      2.68 o 
   1  -8   4      231.02      208.76      7.72 o 
   2  -8   4       32.19       24.56      3.17 o 
   3  -8   4       65.05       62.34      4.07 o 
   4  -8   4       37.42       34.63      3.59 o 
   5  -8   4       27.24       33.95      5.36 o 
   6  -8   4       99.88      108.37      5.25 o 
   7  -8   4       76.92       78.85      6.50 o 
   8  -8   4      109.51      107.71      7.57 o 
 -10  -7   4        1.53        3.61      7.17 o 
  -9  -7   4       69.97       83.57      9.35 o 
  -8  -7   4      107.57      101.19      9.25 o 
  -7  -7   4      112.86       94.81      8.25 o 
  -6  -7   4       41.07       34.97      5.29 o 
  -5  -7   4        3.82        3.62      3.42 o 
  -4  -7   4      838.68      840.43     13.47 o 
  -3  -7   4        0.09        0.47      1.14 o 
  -2  -7   4       13.74       15.47      1.54 o 
  -1  -7   4       87.05      101.20      4.77 o 
   0  -7   4      178.33      151.58      9.36 o 
   1  -7   4      141.42      115.83      7.49 o 
   2  -7   4      114.05      127.66      4.80 o 
   3  -7   4        7.21        8.21      2.25 o 
   4  -7   4      216.89      192.00      6.23 o 
   5  -7   4      149.84      146.93      6.67 o 
   6  -7   4      494.52      516.43     10.49 o 
   7  -7   4      328.96      334.91     10.63 o 
   8  -7   4        7.48        2.28      4.81 o 
   9  -7   4      413.26      482.36     20.42 o 
 -10  -6   4       87.05      119.55     11.46 o 
  -9  -6   4       27.38       26.87      7.35 o 
  -8  -6   4       19.05       12.12      4.91 o 
  -7  -6   4       14.56       13.66      4.76 o 
  -6  -6   4      202.07      224.90     10.75 o 
  -5  -6   4       16.43       26.19      4.42 o 
  -4  -6   4      772.58      752.88     16.13 o 
  -3  -6   4     1602.32     1548.18     12.54 o 
  -2  -6   4      597.60      600.62      6.39 o 
  -1  -6   4      596.01      610.52     12.73 o 
   0  -6   4      567.99      556.50      9.60 o 
   1  -6   4      182.96      182.11      6.42 o 
   2  -6   4      104.29      107.19      4.26 o 
   3  -6   4      332.72      390.92      6.54 o 
   4  -6   4      393.16      394.86      8.38 o 
   5  -6   4        4.82        2.84      2.27 o 
   6  -6   4        0.60        3.01      2.52 o 
   7  -6   4      302.32      292.19      9.86 o 
   8  -6   4      217.68      236.01      9.48 o 
   9  -6   4       24.50       27.79      7.06 o 
 -11  -5   4        2.85        9.77      6.78 o 
 -10  -5   4      181.71      184.44     13.51 o 
  -9  -5   4      158.85      180.63     12.09 o 
  -8  -5   4       24.77       18.40      6.01 o 
  -7  -5   4       82.27       59.20      6.90 o 
  -6  -5   4       86.56       73.62      6.64 o 
  -5  -5   4      151.40      157.21      8.13 o 
  -4  -5   4        0.12        1.57      2.31 o 
  -3  -5   4       46.69       38.32      1.77 o 
  -2  -5   4      133.14      146.56      3.41 o 
  -1  -5   4        0.64        2.39      1.22 o 
   0  -5   4        6.61        7.96      2.69 o 
   1  -5   4     1020.01     1004.79     20.43 o 
   2  -5   4      260.45      278.99      4.95 o 
   3  -5   4      315.01      322.80      5.42 o 
   4  -5   4       19.10       14.12      3.18 o 
   5  -5   4       11.53       18.78      2.66 o 
   6  -5   4      357.42      385.62      8.59 o 
   7  -5   4       32.92       34.83      4.20 o 
   8  -5   4        9.45        7.20      3.73 o 
   9  -5   4      292.94      299.43     16.14 o 
 -11  -4   4      123.46      116.06     12.89 o 
 -10  -4   4      102.85      125.98     11.60 o 
  -9  -4   4       64.91       60.46      8.28 o 
  -8  -4   4      379.89      385.02     15.89 o 
  -7  -4   4       37.84       49.07      6.32 o 
  -6  -4   4       37.42       19.05      1.18 o 
  -5  -4   4       33.20       26.23      1.19 o 
  -4  -4   4        1.33        1.05      0.81 o 
  -3  -4   4       16.92       16.26      1.11 o 
  -2  -4   4     1287.13     1312.65      8.19 o 
  -1  -4   4       99.21       86.88      2.30 o 
   0  -4   4      690.23      717.34      7.81 o 
   1  -4   4       71.79       82.62      2.95 o 
   2  -4   4      664.92      627.53      6.44 o 
   3  -4   4     1285.22     1238.11     12.15 o 
   4  -4   4      115.04      107.68      4.96 o 
   5  -4   4       72.55       56.26      4.02 o 
   6  -4   4      291.71      298.52     16.39 o 
   7  -4   4       27.85       27.66      3.89 o 
   8  -4   4       42.82       44.06      4.69 o 
   9  -4   4      382.88      437.77     12.96 o 
  10  -4   4       38.83       45.48      8.99 o 
 -11  -3   4       23.54       16.81      7.65 o 
 -10  -3   4       77.87      100.02     10.55 o 
  -9  -3   4      185.54      218.15     13.29 o 
  -8  -3   4       35.54       29.42      6.03 o 
  -7  -3   4        4.24        5.94      1.78 o 
  -6  -3   4      875.03      938.91     10.26 o 
  -5  -3   4      313.70      317.28      5.51 o 
  -4  -3   4       53.72       42.23      5.74 o 
  -3  -3   4      564.45      570.28      5.61 o 
  -2  -3   4      310.54      331.39      6.18 o 
  -1  -3   4     1743.19     1830.03     12.93 o 
   0  -3   4      467.08      472.36      6.05 o 
   1  -3   4     1757.52     1895.38      9.68 o 
   2  -3   4      429.07      491.72      5.34 o 
   3  -3   4      144.74      152.63      3.30 o 
   4  -3   4       65.15       56.11      3.49 o 
   5  -3   4      156.12      170.61      6.19 o 
   6  -3   4        3.05        2.87      2.50 o 
   7  -3   4        8.03        6.43      3.02 o 
   8  -3   4        0.25       -3.30      3.30 o 
   9  -3   4        0.99        2.38      3.78 o 
  10  -3   4      187.56      192.51     13.14 o 
 -11  -2   4      178.85      179.02     14.59 o 
 -10  -2   4      268.13      262.38     15.24 o 
  -9  -2   4       77.55       78.88      8.66 o 
  -8  -2   4       16.35       20.20      5.74 o 
  -7  -2   4       25.40       20.47      2.26 o 
  -6  -2   4     1930.48     1920.02     13.98 o 
  -5  -2   4       79.73       65.60      2.60 o 
  -4  -2   4      975.30     1049.48     10.81 o 
  -3  -2   4       64.81       66.26      3.95 o 
  -2  -2   4     1091.11     1076.24      8.64 o 
  -1  -2   4       46.40       32.29      1.64 o 
   0  -2   4      194.46      234.99      4.23 o 
   1  -2   4        6.87        3.79      0.58 o 
   2  -2   4       19.90        8.42      0.94 o 
   3  -2   4      281.35      321.53      4.38 o 
   4  -2   4      254.84      267.16      5.27 o 
   5  -2   4      427.56      411.02      7.21 o 
   6  -2   4        1.19        0.32      2.02 o 
   7  -2   4        6.09        5.54      2.28 o 
   8  -2   4       78.61       82.51      4.75 o 
   9  -2   4       72.60       76.84      5.11 o 
  10  -2   4       28.49       27.12      5.13 o 
 -11  -1   4        0.17       -2.36      7.45 o 
 -10  -1   4      193.00      211.24     14.22 o 
  -9  -1   4        3.81        6.95      2.66 o 
  -8  -1   4      206.54      217.09      6.13 o 
  -7  -1   4      145.84      150.03      5.44 o 
  -6  -1   4       19.07       20.20      2.13 o 
  -5  -1   4      617.20      600.95      6.30 o 
  -4  -1   4     4543.83     4753.13     29.27 o 
  -3  -1   4       66.07       70.62      1.91 o 
  -2  -1   4      322.32      333.28      3.76 o 
  -1  -1   4      397.43      378.89      2.77 o 
   0  -1   4      807.17      801.66      7.19 o 
   1  -1   4     1391.72     1483.52     10.97 o 
   2  -1   4       13.04       13.31      0.83 o 
   3  -1   4      240.31      277.39      3.40 o 
   4  -1   4      157.30      177.21      3.57 o 
   5  -1   4      266.24      235.72      5.45 o 
   6  -1   4      267.82      270.18      6.39 o 
   7  -1   4       41.44       41.03      3.33 o 
   8  -1   4      177.93      162.71      7.34 o 
   9  -1   4      230.12      242.48      9.75 o 
  10  -1   4       42.06       55.95      8.70 o 
  11  -1   4       70.88       60.27      9.58 o 
 -11   0   4       13.76       19.20      8.01 o 
 -10   0   4      112.63      123.18      7.77 o 
  -9   0   4        0.08       -0.02      2.71 o 
  -8   0   4       89.18       92.62      4.45 o 
  -7   0   4      385.84      374.70      7.62 o 
  -6   0   4       62.25       64.04      3.27 o 
  -5   0   4       85.43       78.98      4.05 o 
  -4   0   4       21.75       29.20      1.46 o 
  -3   0   4     1980.45     2076.27     10.24 o 
  -2   0   4      671.07      690.30      7.57 o 
  -1   0   4     1337.26     1397.07     11.41 o 
   0   0   4       28.43       34.37      2.00 o 
   1   0   4     1344.21     1386.66     19.28 o 
   2   0   4     1286.39     1430.88      6.08 o 
   3   0   4      364.83      351.02      3.60 o 
   4   0   4     1038.81     1097.76      7.86 o 
   5   0   4        1.36        1.67      2.14 o 
   6   0   4      153.86      150.15      9.43 o 
   7   0   4     1768.72     1729.64     40.74 o 
   8   0   4        5.87        7.81      3.34 o 
   9   0   4       38.79       33.15      4.87 o 
  10   0   4       55.03       51.75      7.97 o 
  11   0   4       21.01       27.81      8.26 o 
 -11   1   4        4.40        8.09      5.23 o 
 -10   1   4        9.56        9.07      3.51 o 
  -9   1   4       73.07       80.17      4.80 o 
  -8   1   4      170.04      172.47      6.02 o 
  -7   1   4      111.19      113.28      4.69 o 
  -6   1   4      361.99      351.91      7.03 o 
  -5   1   4      555.82      548.12     10.52 o 
  -4   1   4       49.60       48.28      2.44 o 
  -3   1   4      234.55      249.27      3.77 o 
  -2   1   4        9.50        7.87      1.35 o 
  -1   1   4      278.44      331.01      4.66 o 
   0   1   4     2099.61     2202.09     12.93 o 
   1   1   4      353.17      297.99      3.22 o 
   2   1   4      201.77      216.78      2.29 o 
   3   1   4      153.16      170.19      2.39 o 
   4   1   4      257.54      336.89      4.31 o 
   5   1   4     1123.90     1086.39     13.43 o 
   6   1   4      470.72      501.02     22.62 o 
   7   1   4      144.21      149.71      8.12 o 
   8   1   4      427.95      432.43     11.63 o 
   9   1   4      902.36      892.78     17.57 o 
  10   1   4        6.31        3.82      6.03 o 
  11   1   4        6.66        3.40      6.64 o 
 -10   2   4      176.69      181.22      7.34 o 
  -9   2   4        7.15        8.56      3.10 o 
  -8   2   4      199.54      189.18      6.55 o 
  -7   2   4      174.52      161.25      5.70 o 
  -6   2   4       38.28       32.38      5.70 o 
  -5   2   4       43.46       44.10      2.50 o 
  -4   2   4        0.64        2.04      1.05 o 
  -3   2   4        3.58        8.61      1.71 o 
  -2   2   4     1543.81     1732.17     15.79 o 
  -1   2   4      332.98      348.84      3.54 o 
   0   2   4     9028.04     9587.87    191.56 o 
   1   2   4       86.80      100.18      4.41 o 
   2   2   4      758.78      659.95     11.84 o 
   3   2   4     1341.45     1356.48     16.86 o 
   4   2   4      129.84      132.16      3.54 o 
   5   2   4       84.77       88.07      5.00 o 
   6   2   4     1200.86     1119.77     13.46 o 
   7   2   4      693.54      628.25     24.87 o 
   8   2   4       96.48       90.88      6.10 o 
   9   2   4      350.54      358.62     15.75 o 
  10   2   4       57.82       65.88      8.61 o 
  11   2   4       51.05       52.32      9.25 o 
 -11   3   4       30.25       29.46      8.78 o 
 -10   3   4        8.83        5.16      4.30 o 
  -9   3   4      103.83      102.57      5.98 o 
  -8   3   4      100.49       98.12      5.13 o 
  -7   3   4       21.47       24.43      3.00 o 
  -6   3   4      497.01      467.69      6.72 o 
  -5   3   4       49.41       58.14      2.40 o 
  -4   3   4       46.01       42.55      2.13 o 
  -3   3   4      367.94      348.02      7.24 o 
  -2   3   4     1352.06     1512.75     17.06 o 
  -1   3   4      482.41      526.59      4.44 o 
   0   3   4     2327.80     2300.55     10.81 o 
   1   3   4      639.32      722.91      7.70 o 
   2   3   4       34.00       42.91      1.75 o 
   3   3   4     2040.43     2229.56     16.82 o 
   4   3   4      827.26      740.20      7.16 o 
   5   3   4     1023.27     1063.41     13.75 o 
   6   3   4      401.35      381.73     11.32 o 
   7   3   4      411.33      380.34     10.13 o 
   8   3   4       61.94       50.32      6.76 o 
   9   3   4       56.46       57.87      7.44 o 
  10   3   4      224.66      215.38     13.59 o 
  11   3   4      163.33      175.84     13.34 o 
 -11   4   4       95.36      108.34     10.73 o 
 -10   4   4       59.04       50.84      5.99 o 
  -9   4   4        0.45        5.96      4.14 o 
  -8   4   4      425.46      438.67     12.22 o 
  -7   4   4       32.43       25.25      3.85 o 
  -6   4   4        2.15        2.76      1.74 o 
  -5   4   4        0.87        0.49      1.35 o 
  -4   4   4       84.30       90.05      2.45 o 
  -3   4   4     1583.91     1709.46     23.52 o 
  -2   4   4     1881.35     1963.19     23.34 o 
  -1   4   4      753.89      779.61     15.84 o 
   0   4   4      118.93      117.04      2.15 o 
   1   4   4       66.42       53.75      1.70 o 
   2   4   4      632.34      674.93      8.62 o 
   3   4   4      345.72      414.35      6.09 o 
   4   4   4       13.62       16.35      2.28 o 
   5   4   4      854.81      869.86     12.76 o 
   6   4   4      846.19      829.10     13.57 o 
   7   4   4      102.81      110.87      8.17 o 
   8   4   4       55.41       51.96      6.73 o 
   9   4   4        0.03        1.22      4.73 o 
  10   4   4        0.43        3.95      5.58 o 
  11   4   4       51.96       59.72      8.57 o 
 -10   5   4        9.86        8.42      5.72 o 
  -9   5   4       19.06       22.96      4.32 o 
  -8   5   4      865.84      841.45     13.72 o 
  -7   5   4      206.53      197.24      8.12 o 
  -6   5   4       84.95       82.83     11.28 o 
  -5   5   4      301.32      293.75      7.85 o 
  -4   5   4      122.20      109.27      5.23 o 
  -3   5   4        0.63        1.32      1.18 o 
  -2   5   4       76.90       83.69      4.12 o 
  -1   5   4        0.94        2.21      0.94 o 
   0   5   4       42.17       65.01      2.77 o 
   1   5   4      192.24      237.10      4.11 o 
   2   5   4     1105.09     1280.19      9.54 o 
   3   5   4      482.33      473.42     12.04 o 
   4   5   4      108.35      113.27      5.96 o 
   5   5   4        6.47       10.58      3.13 o 
   6   5   4      314.62      284.28     11.12 o 
   7   5   4      102.22      104.67      7.95 o 
   8   5   4       37.31       41.57      6.04 o 
   9   5   4      298.58      270.16     14.26 o 
  10   5   4       78.78       89.48      9.87 o 
  11   5   4        0.01        2.34      7.14 o 
 -10   6   4        5.26        5.91      8.13 o 
  -9   6   4       20.36       23.77      3.78 o 
  -8   6   4      109.13      114.09      6.99 o 
  -7   6   4      461.69      446.90     12.21 o 
  -6   6   4     1671.92     1670.62     38.83 o 
  -5   6   4       32.60       34.86      2.39 o 
  -4   6   4      659.45      642.14     20.37 o 
  -3   6   4     1790.29     1819.85     33.90 o 
  -2   6   4      941.19      961.42     13.81 o 
  -1   6   4      452.51      503.18     12.39 o 
   0   6   4      314.74      325.94      4.71 o 
   1   6   4      122.78      106.80      3.02 o 
   2   6   4        2.29        2.45      1.37 o 
   3   6   4       76.86       76.91      3.00 o 
   4   6   4        8.50        9.34      1.15 o 
   5   6   4      130.93      129.91      7.44 o 
   6   6   4      273.63      300.94     11.80 o 
   7   6   4      338.22      326.47     13.44 o 
   8   6   4       29.62       26.69      5.75 o 
   9   6   4       77.39       87.85      9.52 o 
  10   6   4       60.97       69.53      8.98 o 
  11   6   4       81.54       80.86     10.54 o 
  -9   7   4      109.80      116.91      7.92 o 
  -8   7   4        3.85        8.39      4.48 o 
  -7   7   4       89.08       74.22      6.05 o 
  -6   7   4      120.76      109.33      6.77 o 
  -5   7   4     1429.36     1379.65     33.42 o 
  -4   7   4      166.88      149.25      6.78 o 
  -3   7   4      137.40      160.45      6.52 o 
  -2   7   4      292.07      290.38      7.97 o 
  -1   7   4      351.40      333.87     10.21 o 
   0   7   4        1.57        3.12      1.22 o 
   1   7   4       18.87       15.86      1.64 o 
   2   7   4       59.16       64.97      2.67 o 
   3   7   4        0.93        0.09      1.27 o 
   4   7   4       50.41       51.31      1.84 o 
   5   7   4      289.14      263.10     10.76 o 
   6   7   4       19.11       11.63      4.10 o 
   7   7   4        3.47        4.83      4.41 o 
   8   7   4      346.78      331.47     14.70 o 
   9   7   4      241.23      223.41     13.10 o 
  10   7   4       24.03       25.85      7.89 o 
  11   7   4       20.25       24.23      7.80 o 
  -9   8   4        7.16        1.40      7.94 o 
  -8   8   4       47.08       38.56      5.64 o 
  -7   8   4      278.00      258.27     10.38 o 
  -6   8   4       13.56       14.89      4.41 o 
  -5   8   4       77.12       64.77      5.25 o 
  -4   8   4        9.67        9.07      3.26 o 
  -3   8   4      620.67      613.96     24.03 o 
  -2   8   4       89.21       95.33      5.43 o 
  -1   8   4      124.64      136.63      2.91 o 
   0   8   4        3.47        3.49      1.33 o 
   1   8   4      264.57      289.57      5.45 o 
   2   8   4      480.36      493.43      8.67 o 
   3   8   4      126.78      115.75      4.17 o 
   4   8   4        0.40       -0.51      1.11 o 
   5   8   4       71.94       73.91      2.69 o 
   6   8   4      399.81      402.56     17.92 o 
   7   8   4      353.23      347.35     14.48 o 
   8   8   4       59.44       55.87      7.20 o 
   9   8   4        2.70        5.35      5.36 o 
  10   8   4      273.74      266.27     15.77 o 
  -8   9   4       47.02       49.96     10.69 o 
  -7   9   4        0.94        3.56      4.26 o 
  -6   9   4      200.67      180.52     14.32 o 
  -5   9   4        1.56        0.99      3.43 o 
  -4   9   4        3.98        7.08      3.54 o 
  -3   9   4        1.27        4.74      3.65 o 
  -2   9   4        2.61        1.89      3.21 o 
  -1   9   4      197.39      181.50      4.20 o 
   0   9   4        7.74        7.52      1.68 o 
   1   9   4       11.83        8.18      1.85 o 
   2   9   4       11.09       12.07      2.45 o 
   3   9   4      739.26      736.59     10.59 o 
   4   9   4      748.80      733.81      8.15 o 
   5   9   4      221.37      208.99      4.73 o 
   6   9   4       56.84       54.16      3.85 o 
   7   9   4       30.25       23.60      5.69 o 
   8   9   4      364.83      371.18     16.17 o 
   9   9   4        4.62        5.25      5.34 o 
  10   9   4       71.83       95.99     11.40 o 
  -8  10   4       78.96       90.32     10.54 o 
  -7  10   4       24.33       33.32      6.83 o 
  -6  10   4        7.96        7.11      4.50 o 
  -5  10   4       17.23       14.49      4.15 o 
  -4  10   4      237.57      232.87      9.63 o 
  -3  10   4       58.18       54.45      5.36 o 
  -2  10   4      118.76      113.60      6.44 o 
  -1  10   4       89.37       92.86      2.92 o 
   0  10   4       21.03       14.98      3.24 o 
   1  10   4      424.16      390.15     13.61 o 
   2  10   4      231.27      236.23      7.05 o 
   3  10   4        0.91        0.41      1.98 o 
   4  10   4       32.34       31.00      2.22 o 
   5  10   4      336.91      345.27      5.26 o 
   6  10   4        1.67       -0.41      4.13 o 
   7  10   4        0.00        2.88      4.87 o 
   8  10   4      511.11      534.43     20.07 o 
   9  10   4        0.01       -1.79      6.15 o 
  10  10   4      258.97      288.79     16.77 o 
  -7  11   4       19.17       20.88      8.70 o 
  -6  11   4        0.81        6.90      4.79 o 
  -5  11   4      121.23      127.80     18.22 o 
  -4  11   4       38.42       44.31      8.48 o 
  -3  11   4        1.43        1.32      3.59 o 
  -2  11   4       29.22       29.27      4.38 o 
  -1  11   4      213.83      195.91      8.10 o 
   0  11   4       43.77       41.33      4.28 o 
   1  11   4        4.39        9.86      2.96 o 
   2  11   4      404.65      394.37      9.44 o 
   3  11   4      408.85      421.02     15.72 o 
   4  11   4      126.58      127.83      3.86 o 
   5  11   4       16.13       19.45      2.23 o 
   6  11   4      138.94      148.84     10.56 o 
   7  11   4       66.94       55.69      7.63 o 
   8  11   4        1.69        1.05      5.57 o 
   9  11   4       65.01       81.18      9.96 o 
  -6  12   4      209.45      200.99     15.48 o 
  -5  12   4       76.39       80.79     14.11 o 
  -4  12   4        0.35        0.81      5.12 o 
  -3  12   4       85.45       91.14      7.10 o 
  -2  12   4       61.12       56.97      5.60 o 
  -1  12   4        8.16        6.54      3.26 o 
   0  12   4       36.59       35.28      5.03 o 
   1  12   4      389.19      367.22     10.19 o 
   2  12   4      256.91      262.50      8.33 o 
   3  12   4       17.18       15.61      2.51 o 
   4  12   4       95.75       94.02      3.54 o 
   5  12   4       66.50       63.77      5.53 o 
   6  12   4      141.97      121.61     10.33 o 
   7  12   4      147.00      147.72     11.33 o 
   8  12   4        2.99        1.95      6.33 o 
   9  12   4       52.70       48.06      8.22 o 
  -4  13   4       21.94       23.80      5.50 o 
  -3  13   4      142.86      159.32      8.92 o 
  -2  13   4      173.79      165.80      8.95 o 
  -1  13   4        0.14       -2.60      3.72 o 
   0  13   4        6.80        9.26      3.49 o 
   1  13   4        4.52        5.65      3.34 o 
   2  13   4        0.38        0.60      3.22 o 
   3  13   4      118.39      107.21      4.70 o 
   4  13   4       41.99       40.76      3.71 o 
   5  13   4       59.70       61.96      8.06 o 
   6  13   4        3.53        0.44      5.80 o 
   7  13   4      118.84      105.23     10.47 o 
   8  13   4       95.67       95.41     10.29 o 
  -3  14   4      497.64      524.26     15.83 o 
  -2  14   4        0.80       -0.33      4.84 o 
  -1  14   4        0.01        0.93      4.45 o 
   0  14   4      189.11      186.38      8.94 o 
   1  14   4       32.10       27.71      4.54 o 
   2  14   4        3.98        2.93      3.06 o 
   3  14   4       16.29       17.41      3.92 o 
   4  14   4       50.71       50.53      3.99 o 
   5  14   4        3.14        0.06      5.10 o 
   6  14   4      200.99      217.37     14.17 o 
   7  14   4       79.05       70.94      9.57 o 
  -2  15   4       88.75       92.41      9.89 o 
  -1  15   4        7.89       14.78      5.62 o 
   0  15   4       73.09       81.95      6.63 o 
   1  15   4       37.52       38.41      5.92 o 
   2  15   4        5.38        3.55      4.55 o 
   3  15   4       20.63       16.38      4.61 o 
   4  15   4      231.66      276.30     16.13 o 
   5  15   4        5.30        4.06      7.33 o 
  -1  16   4        0.28        8.99      9.37 o 
   1  16   4       51.71       44.34      6.33 o 
   2  16   4       34.30       36.83      5.82 o 
   3  16   4       16.34        9.81      5.43 o 
  -2 -14   5       70.67       78.32     10.29 o 
  -1 -14   5       65.41       55.35      9.38 o 
  -6 -13   5       29.33       37.94      9.35 o 
  -5 -13   5        3.96        8.30      9.23 o 
  -4 -13   5        8.50        9.01      8.59 o 
  -3 -13   5       25.43       25.13      8.26 o 
  -2 -13   5       14.78       15.54     12.79 o 
  -1 -13   5      114.04      119.17     12.57 o 
   0 -13   5       91.38      101.89      8.05 o 
   1 -13   5      122.22      130.16     11.20 o 
  -7 -12   5        2.71       -0.56      7.90 o 
  -6 -12   5      167.66      169.56      8.54 o 
  -5 -12   5       58.50       60.91      5.26 o 
  -4 -12   5      175.46      184.05      6.97 o 
  -3 -12   5       29.86       33.74      4.56 o 
  -2 -12   5      116.14      109.96      9.00 o 
  -1 -12   5       36.03       26.06      3.41 o 
   0 -12   5        0.30       -2.74      8.37 o 
   1 -12   5       15.99       13.93      4.96 o 
   2 -12   5       39.61       37.91      5.57 o 
  -8 -11   5        0.48        2.31      7.55 o 
  -7 -11   5      206.26      202.97     12.86 o 
  -6 -11   5      144.47      119.30      9.54 o 
  -5 -11   5       40.03       40.98      4.74 o 
  -4 -11   5       73.13       68.96      4.67 o 
  -3 -11   5       38.27       38.79      3.50 o 
  -2 -11   5       31.34       34.99      3.39 o 
  -1 -11   5      123.60      118.70      7.66 o 
   0 -11   5      101.86      106.29      9.89 o 
   1 -11   5        0.11       -2.09      4.17 o 
   2 -11   5        4.84        4.64      4.06 o 
   3 -11   5      183.20      198.11     11.77 o 
   4 -11   5       95.85      114.80     11.95 o 
  -9 -10   5       11.83        5.41      7.89 o 
  -8 -10   5       32.73       24.50      7.05 o 
  -7 -10   5       60.63       67.84      7.69 o 
  -6 -10   5      424.25      405.01     16.03 o 
  -5 -10   5      294.16      279.69     12.81 o 
  -4 -10   5       37.30       38.50      3.55 o 
  -3 -10   5       34.94       34.90      3.37 o 
  -2 -10   5      204.72      215.57      6.51 o 
  -1 -10   5        0.87       -1.61      5.10 o 
   0 -10   5       90.65       83.92      6.02 o 
   1 -10   5        0.07       -0.96      3.76 o 
   2 -10   5        1.11        3.31      3.75 o 
   3 -10   5        2.30        6.35      4.18 o 
   4 -10   5       76.74       77.28      6.99 o 
   5 -10   5      126.47      161.37     13.30 o 
   6 -10   5       13.95        5.92      8.85 o 
  -9  -9   5       16.01       25.06      7.52 o 
  -8  -9   5      439.21      449.40     18.67 o 
  -7  -9   5       11.00       14.93      5.55 o 
  -6  -9   5       17.13       21.51      5.33 o 
  -5  -9   5      278.45      268.08     12.03 o 
  -4  -9   5      352.48      348.42      8.11 o 
  -3  -9   5       25.52       23.66      2.72 o 
  -2  -9   5        0.18       -0.50      2.04 o 
  -1  -9   5       43.46       40.57      3.90 o 
   0  -9   5       11.56        4.65      3.28 o 
   1  -9   5      259.23      263.40     16.91 o 
   2  -9   5       16.51       12.11      3.44 o 
   3  -9   5       17.29       10.29      3.63 o 
   4  -9   5        5.72        7.23      3.90 o 
   5  -9   5      101.23      127.56      8.06 o 
   6  -9   5       71.76       68.99      9.27 o 
   7  -9   5      145.37      152.06     13.15 o 
 -10  -8   5        1.25        4.18      8.62 o 
  -9  -8   5       98.26      101.27     10.26 o 
  -8  -8   5       27.15       41.65      7.42 o 
  -7  -8   5      485.52      503.12     17.71 o 
  -6  -8   5      628.26      608.28     18.20 o 
  -5  -8   5        4.74        7.01      3.80 o 
  -4  -8   5        2.28        1.27      2.60 o 
  -3  -8   5      110.66       96.52      4.24 o 
  -2  -8   5        0.12        3.63      1.90 o 
  -1  -8   5      118.03      113.70      5.56 o 
   0  -8   5      245.35      245.36     10.20 o 
   1  -8   5       62.92       58.96      4.91 o 
   2  -8   5        6.32       10.19      3.06 o 
   3  -8   5      229.73      217.68      8.55 o 
   4  -8   5      363.76      346.52     10.98 o 
   5  -8   5       74.19       74.99      4.56 o 
   6  -8   5       11.42       10.65      3.37 o 
   7  -8   5      555.95      572.59     22.46 o 
   8  -8   5        4.65       -0.52      9.10 o 
 -10  -7   5        0.13       -0.16      7.85 o 
  -9  -7   5       77.78       81.85      9.75 o 
  -8  -7   5       17.63       18.78      6.12 o 
  -7  -7   5      109.83      127.81      9.53 o 
  -6  -7   5      154.14      131.14      8.61 o 
  -5  -7   5      875.56      853.51     19.28 o 
  -4  -7   5       23.94       31.63      3.46 o 
  -3  -7   5      128.79      118.23      4.14 o 
  -2  -7   5      203.56      202.40      4.23 o 
  -1  -7   5       16.11       20.36      3.05 o 
   0  -7   5      345.65      376.17      9.94 o 
   1  -7   5       41.15       60.09      4.50 o 
   2  -7   5        1.43        2.62      2.66 o 
   3  -7   5        2.17        0.31      2.98 o 
   4  -7   5      139.15      141.78      5.17 o 
   5  -7   5      203.15      196.53      6.47 o 
   6  -7   5       59.93       63.99      4.46 o 
   7  -7   5        2.00        4.67      3.37 o 
   8  -7   5      191.36      191.53      9.16 o 
 -10  -6   5      415.29      452.59     20.52 o 
  -9  -6   5       33.62       32.10      6.88 o 
  -8  -6   5        0.02        1.74      5.16 o 
  -7  -6   5      283.89      267.55     12.69 o 
  -6  -6   5       20.57       14.41      4.33 o 
  -5  -6   5       15.26       15.74      3.94 o 
  -4  -6   5        0.01        0.16      0.42 o 
  -3  -6   5        3.63        6.25      1.09 o 
  -2  -6   5      341.20      295.74      5.53 o 
  -1  -6   5      899.14      863.75     11.26 o 
   0  -6   5      230.16      228.44      7.50 o 
   1  -6   5      149.17      134.69      5.94 o 
   2  -6   5       63.72       62.41      4.46 o 
   3  -6   5       75.21       53.53      4.26 o 
   4  -6   5       16.46       19.57      2.48 o 
   5  -6   5       31.27       35.33      3.12 o 
   6  -6   5       28.97       31.03      4.07 o 
   7  -6   5      152.06      142.38      6.04 o 
   8  -6   5       12.77       15.76      3.74 o 
   9  -6   5       19.50       27.40      8.38 o 
 -10  -5   5      293.39      267.20     15.83 o 
  -9  -5   5       87.57      109.04     10.03 o 
  -8  -5   5      193.86      164.03     10.76 o 
  -7  -5   5       79.48       75.08      7.50 o 
  -6  -5   5       65.24       63.60      6.29 o 
  -5  -5   5       44.04       31.91      4.41 o 
  -4  -5   5      597.80      552.14      5.86 o 
  -3  -5   5      203.59      187.77      3.24 o 
  -2  -5   5      859.77      880.42      6.14 o 
  -1  -5   5       46.49       45.87      2.00 o 
   0  -5   5      199.70      188.63      6.45 o 
   1  -5   5       66.55       62.36      4.05 o 
   2  -5   5        1.25        0.73      1.60 o 
   3  -5   5     1560.21     1444.26     13.22 o 
   4  -5   5      228.20      229.09      5.83 o 
   5  -5   5       89.75       82.75      4.08 o 
   6  -5   5      150.13      154.84      5.64 o 
   7  -5   5        0.33        1.32      2.63 o 
   8  -5   5       45.40       46.60      4.11 o 
   9  -5   5      177.82      183.52      9.35 o 
 -11  -4   5       41.30       35.01      8.78 o 
 -10  -4   5      412.33      428.57     19.69 o 
  -9  -4   5        1.45       -3.15      5.86 o 
  -8  -4   5      887.95      822.41     22.74 o 
  -7  -4   5        2.13        4.53      3.85 o 
  -6  -4   5       95.69      109.78      2.97 o 
  -5  -4   5      132.15      123.11      3.21 o 
  -4  -4   5       63.42       60.23      2.48 o 
  -3  -4   5     1433.46     1397.54     17.98 o 
  -2  -4   5      101.72       94.51      1.96 o 
  -1  -4   5      678.30      721.58      8.54 o 
   0  -4   5      761.51      862.97      9.69 o 
   1  -4   5       10.84        6.42      1.33 o 
   2  -4   5        1.91        2.39      0.98 o 
   3  -4   5       79.71       76.23      2.66 o 
   4  -4   5        0.83        0.25      1.69 o 
   5  -4   5       34.48       28.02      3.14 o 
   6  -4   5       57.31       53.89      3.58 o 
   7  -4   5      180.10      178.78      9.01 o 
   8  -4   5      188.37      194.80      6.76 o 
   9  -4   5       41.43       44.75      5.75 o 
 -11  -3   5       41.11       59.47     10.07 o 
 -10  -3   5        5.18       13.76      6.63 o 
  -9  -3   5      332.41      344.43     16.31 o 
  -8  -3   5     1189.98     1145.31     26.83 o 
  -7  -3   5       20.76       24.81      4.01 o 
  -6  -3   5      548.86      585.55      8.49 o 
  -5  -3   5      652.35      644.15      8.31 o 
  -4  -3   5      369.94      355.47      5.92 o 
  -3  -3   5       83.96       78.52      3.73 o 
  -2  -3   5       31.05       27.06      2.27 o 
  -1  -3   5       40.39       35.41      2.00 o 
   0  -3   5      137.13      176.23      4.25 o 
   1  -3   5       59.70       68.45      1.68 o 
   2  -3   5       48.96       48.59      1.78 o 
   3  -3   5      548.07      515.33      5.92 o 
   4  -3   5      330.65      314.40      6.18 o 
   5  -3   5      442.39      463.61     16.40 o 
   6  -3   5        7.36        5.69      2.04 o 
   7  -3   5       64.81       54.04      3.84 o 
   8  -3   5       88.99       97.67      4.95 o 
   9  -3   5      538.85      537.55     20.76 o 
  10  -3   5      154.53      166.91     13.10 o 
 -11  -2   5      114.92      122.37     12.50 o 
 -10  -2   5        4.58       -6.27      6.69 o 
  -9  -2   5       30.16       34.56      7.28 o 
  -8  -2   5       69.00       69.67      4.25 o 
  -7  -2   5      523.22      569.58      8.53 o 
  -6  -2   5     1759.77     1821.33     28.33 o 
  -5  -2   5      583.68      570.76      7.18 o 
  -4  -2   5       43.73       42.87      2.03 o 
  -3  -2   5     1278.93     1302.84      9.10 o 
  -2  -2   5      150.11      167.99      8.19 o 
  -1  -2   5        2.73        7.03      1.05 o 
   0  -2   5       45.36       46.81      2.00 o 
   1  -2   5      200.83      245.02      5.71 o 
   2  -2   5      135.31      145.22      2.41 o 
   3  -2   5      705.67      672.96      6.37 o 
   4  -2   5       24.22       31.25      1.67 o 
   5  -2   5      294.85      300.64      5.34 o 
   6  -2   5      640.39      593.31      8.00 o 
   7  -2   5      118.62      116.80      4.10 o 
   8  -2   5        8.88        5.93      2.49 o 
   9  -2   5      131.95      132.05     15.30 o 
  10  -2   5      102.85      104.60      7.84 o 
 -11  -1   5       22.73       21.50      8.60 o 
 -10  -1   5      142.89      144.55     12.70 o 
  -9  -1   5      433.84      458.05     12.89 o 
  -8  -1   5        0.36       -0.48      2.20 o 
  -7  -1   5        2.82        4.51      1.99 o 
  -6  -1   5      345.46      329.42      6.41 o 
  -5  -1   5      741.71      786.83      8.79 o 
  -4  -1   5        6.60        8.04      1.37 o 
  -3  -1   5     2342.25     2451.31     10.79 o 
  -2  -1   5       12.48       12.94      0.97 o 
  -1  -1   5       54.11       55.24      1.32 o 
   0  -1   5       14.62       17.68      1.80 o 
   1  -1   5      470.97      471.70      6.82 o 
   2  -1   5       46.50       53.62      1.85 o 
   3  -1   5       11.86        8.33      1.33 o 
   4  -1   5      998.61      988.52      7.21 o 
   5  -1   5     2056.18     2063.87     12.99 o 
   6  -1   5       98.79       95.91      3.84 o 
   7  -1   5        2.50        3.23      1.99 o 
   8  -1   5        5.65        7.98      2.22 o 
   9  -1   5        1.61        0.35      3.79 o 
  10  -1   5       45.22       53.12      6.02 o 
  11  -1   5        0.61       -8.20      8.20 o 
 -11   0   5       45.76       71.99     10.60 o 
 -10   0   5       21.30       21.17      4.89 o 
  -9   0   5       22.09       18.16      2.86 o 
  -8   0   5      296.02      301.05     10.08 o 
  -7   0   5      112.36      118.64      4.56 o 
  -6   0   5      196.02      186.83      5.13 o 
  -5   0   5      218.62      205.23      4.86 o 
  -4   0   5     1090.81     1092.23     13.10 o 
  -3   0   5      334.17      379.93      5.25 o 
  -2   0   5     1575.95     1520.42      9.02 o 
  -1   0   5       32.52       58.06      1.63 o 
   0   0   5      306.91      367.72      6.39 o 
   1   0   5      526.34      602.70      7.57 o 
   2   0   5        0.21        5.75      0.57 o 
   3   0   5      754.12      779.55     10.64 o 
   4   0   5     1443.40     1545.53      9.56 o 
   5   0   5      223.87      227.80      4.82 o 
   6   0   5      865.35      835.27     10.72 o 
   7   0   5      457.52      437.29     12.35 o 
   8   0   5       44.65       45.44      4.96 o 
   9   0   5        0.03        2.96      3.79 o 
  10   0   5       28.89       33.30      5.05 o 
  11   0   5       23.82       30.00      7.68 o 
 -11   1   5        4.39        2.64      8.19 o 
 -10   1   5      363.25      368.57     12.82 o 
  -9   1   5       65.04       73.01      4.53 o 
  -8   1   5       35.66       39.03      3.83 o 
  -7   1   5      334.17      337.17      8.73 o 
  -6   1   5       42.57       42.32      2.94 o 
  -5   1   5        3.99        6.35      2.54 o 
  -4   1   5     1581.82     1668.58     15.48 o 
  -3   1   5      456.08      500.56      6.96 o 
  -2   1   5      471.53      517.06      5.67 o 
  -1   1   5     1007.60     1057.12     13.14 o 
   0   1   5     1429.97     1372.41     29.40 o 
   1   1   5      171.12      199.11      3.43 o 
   2   1   5       36.37       54.85      2.16 o 
   3   1   5       31.41       52.22      1.51 o 
   4   1   5     1326.63     1299.24     11.64 o 
   5   1   5       18.46       17.66      1.58 o 
   6   1   5       29.06       25.27      1.97 o 
   7   1   5      115.36      119.46      6.07 o 
   8   1   5       67.50       70.32      5.39 o 
   9   1   5        0.03        1.86      5.54 o 
  10   1   5       69.53       58.33      8.60 o 
  11   1   5       24.24       23.18      6.97 o 
 -10   2   5        1.96        6.04      3.68 o 
  -9   2   5      142.54      137.78      6.44 o 
  -8   2   5      221.16      219.22      6.97 o 
  -7   2   5      254.98      240.59      7.76 o 
  -6   2   5     1130.97     1156.32     16.08 o 
  -5   2   5      273.49      273.01      5.56 o 
  -4   2   5      380.31      406.61      8.21 o 
  -3   2   5      355.96      361.47      5.60 o 
  -2   2   5      524.46      476.83      9.56 o 
  -1   2   5      521.23      560.39      4.97 o 
   0   2   5      124.22      142.64      2.99 o 
   1   2   5     1872.61     1955.03     20.22 o 
   2   2   5       26.26       16.34      1.75 o 
   3   2   5     1351.26     1540.27     28.40 o 
   4   2   5      416.33      514.94      7.07 o 
   5   2   5      237.17      237.62      6.81 o 
   6   2   5      147.52      137.15      4.11 o 
   7   2   5      694.72      682.96     21.34 o 
   8   2   5      575.86      558.23     13.82 o 
   9   2   5       85.13       76.24      5.95 o 
  10   2   5       20.03       20.39      6.99 o 
  11   2   5       40.33       42.22      8.83 o 
 -10   3   5      239.24      244.08     10.36 o 
  -9   3   5       51.50       55.42      5.39 o 
  -8   3   5        5.89        8.47      2.92 o 
  -7   3   5      268.60      271.89     12.42 o 
  -6   3   5        0.00        0.86      2.90 o 
  -5   3   5      541.69      531.79      8.51 o 
  -4   3   5      563.36      539.39      6.98 o 
  -3   3   5      757.84      802.74     11.18 o 
  -2   3   5       47.81       47.77      2.34 o 
  -1   3   5     1020.32     1046.10      7.64 o 
   0   3   5      178.44      227.45      3.54 o 
   1   3   5      138.38      162.92      4.10 o 
   2   3   5      662.27      735.97     11.87 o 
   3   3   5     2279.93     2452.61     28.24 o 
   4   3   5       36.00       52.59      3.81 o 
   5   3   5       87.94       69.66      4.05 o 
   6   3   5        0.08        0.62      2.36 o 
   7   3   5      132.07      125.25      6.23 o 
   8   3   5      339.51      322.35     10.17 o 
   9   3   5      187.01      200.76     12.30 o 
  10   3   5      177.56      185.21     12.64 o 
  11   3   5       37.40       34.67      7.82 o 
 -10   4   5      197.39      204.52     13.40 o 
  -9   4   5      205.01      209.54      9.37 o 
  -8   4   5       12.19       14.83      4.25 o 
  -7   4   5     1196.79     1189.58     25.91 o 
  -6   4   5      219.12      200.78     10.84 o 
  -5   4   5        2.00        2.50      1.15 o 
  -4   4   5       73.92       67.95      2.05 o 
  -3   4   5      206.25      173.41      5.93 o 
  -2   4   5      272.69      329.43      4.33 o 
  -1   4   5      274.37      319.67      3.71 o 
   0   4   5      140.92      137.20      2.83 o 
   1   4   5      237.04      283.58      4.41 o 
   2   4   5      609.65      660.74      7.10 o 
   3   4   5      194.36      222.25      4.13 o 
   4   4   5      292.77      318.66      4.87 o 
   5   4   5        7.72       11.96      1.18 o 
   6   4   5      929.06      929.21     14.51 o 
   7   4   5      721.44      672.71     13.45 o 
   8   4   5        0.44        3.59      4.38 o 
   9   4   5        7.12        5.26      4.77 o 
  10   4   5       84.15       82.92      9.52 o 
  11   4   5       92.99       94.32     10.31 o 
 -10   5   5       11.91        7.53      7.97 o 
  -9   5   5      260.61      303.99     11.57 o 
  -8   5   5      237.81      234.08     13.38 o 
  -7   5   5        2.77        4.68      2.28 o 
  -6   5   5     1121.39     1085.67     12.38 o 
  -5   5   5      975.91      939.74     10.75 o 
  -4   5   5      152.22      148.50      4.15 o 
  -3   5   5      463.53      536.29     10.25 o 
  -2   5   5       69.40       69.76      3.98 o 
  -1   5   5       28.89       20.50      1.65 o 
   0   5   5      547.31      571.03      6.95 o 
   1   5   5       28.82       43.98      1.60 o 
   2   5   5      383.16      414.70      7.30 o 
   3   5   5      351.76      320.62      5.21 o 
   4   5   5      868.92      914.46     52.11 o 
   5   5   5      859.87      845.96     13.04 o 
   6   5   5       65.04       64.84      8.34 o 
   7   5   5       80.80       78.77      7.00 o 
   8   5   5      394.70      389.33     15.34 o 
   9   5   5       54.62       57.13      7.42 o 
  10   5   5       53.11       50.17      7.61 o 
  11   5   5       25.16       13.87      6.61 o 
 -10   6   5        9.57        7.16      8.12 o 
  -9   6   5       27.72       29.72      5.16 o 
  -8   6   5        0.56        1.98      3.76 o 
  -7   6   5      796.80      747.23     15.75 o 
  -6   6   5        0.70        2.26      2.47 o 
  -5   6   5       23.97       20.86      2.20 o 
  -4   6   5      590.44      587.58     12.04 o 
  -3   6   5        0.49       -1.75      2.39 o 
  -2   6   5       94.63       97.94      7.45 o 
  -1   6   5      230.08      236.69      4.49 o 
   0   6   5      370.25      352.85      5.03 o 
   1   6   5      709.27      783.02      8.08 o 
   2   6   5      103.40       84.78      2.93 o 
   3   6   5       44.00       62.05      5.12 o 
   4   6   5       16.34       19.22      2.34 o 
   5   6   5      335.88      330.26     11.57 o 
   6   6   5      648.87      655.93     17.15 o 
   7   6   5      127.23      118.52      8.44 o 
   8   6   5       92.49       92.76      8.27 o 
   9   6   5      170.88      175.33     11.75 o 
  10   6   5       36.39       37.90      7.36 o 
  11   6   5        1.21        5.00      7.03 o 
  -9   7   5       11.49        8.65      4.28 o 
  -8   7   5        0.26       -2.56      4.41 o 
  -7   7   5       98.59       92.34      6.62 o 
  -6   7   5      128.51      128.39      7.30 o 
  -5   7   5      120.77      104.40      6.30 o 
  -4   7   5      131.72      124.07      6.20 o 
  -3   7   5        0.13       -0.35      2.91 o 
  -2   7   5      176.44      181.06      6.53 o 
  -1   7   5      124.93      131.25      3.38 o 
   0   7   5     1457.12     1487.10     20.47 o 
   1   7   5       61.14       76.97      2.87 o 
   2   7   5       12.43       12.02      1.58 o 
   3   7   5      473.79      498.65     12.71 o 
   4   7   5     1136.84     1091.80     10.39 o 
   5   7   5       98.79       87.14      6.66 o 
   6   7   5       32.46       35.78      5.27 o 
   7   7   5      164.89      175.50     10.26 o 
   8   7   5      333.40      335.22     14.88 o 
   9   7   5       35.07       41.48      7.16 o 
  10   7   5      154.86      167.82     12.83 o 
  11   7   5        3.89        7.30      7.05 o 
  -9   8   5       26.01       27.13      8.65 o 
  -8   8   5      378.88      375.37     23.07 o 
  -7   8   5       22.82       20.24      9.18 o 
  -6   8   5       69.43       68.24      5.92 o 
  -5   8   5        0.33        1.50      3.24 o 
  -4   8   5      175.28      194.13      8.06 o 
  -3   8   5      469.26      478.87     18.61 o 
  -2   8   5       43.40       43.96      4.14 o 
  -1   8   5       24.71       31.02      1.85 o 
   0   8   5       39.79       30.29      2.20 o 
   1   8   5      739.85      742.82      9.14 o 
   2   8   5       34.69       29.99      5.38 o 
   3   8   5      101.00       96.01      4.02 o 
   4   8   5       78.43       73.24      2.46 o 
   5   8   5       10.74       11.65      1.70 o 
   6   8   5      393.37      378.98     14.26 o 
   7   8   5      167.25      179.31     10.84 o 
   8   8   5       14.68       22.35      5.74 o 
   9   8   5      206.66      222.22     13.40 o 
  10   8   5       52.97       52.94      8.99 o 
  -8   9   5        1.08       11.36      5.37 o 
  -7   9   5       34.84       29.64      5.39 o 
  -6   9   5       65.17       61.31      6.13 o 
  -5   9   5      137.91      133.76     16.05 o 
  -4   9   5       92.19       95.65      6.47 o 
  -3   9   5       14.71       14.73      3.43 o 
  -2   9   5      132.22      119.11      6.32 o 
  -1   9   5      414.11      369.28      9.72 o 
   0   9   5      190.66      224.47      4.75 o 
   1   9   5       59.77       47.90      2.75 o 
   2   9   5      899.88      889.52     12.71 o 
   3   9   5      732.25      726.50     11.01 o 
   4   9   5      133.24      135.30      4.10 o 
   5   9   5       70.47       65.45      2.77 o 
   6   9   5      259.01      240.51     10.41 o 
   7   9   5       12.86       13.55      5.31 o 
   8   9   5        4.60        4.60      4.55 o 
   9   9   5      470.63      464.96     19.06 o 
  10   9   5        9.94       10.36      6.94 o 
  -7  10   5      111.35      118.20     13.08 o 
  -6  10   5       21.48       23.84      5.20 o 
  -5  10   5        0.34       -2.63      4.05 o 
  -4  10   5      242.34      253.03     10.02 o 
  -3  10   5      230.90      228.41      9.10 o 
  -2  10   5      174.72      177.94     11.49 o 
  -1  10   5      100.92      107.51      5.96 o 
   0  10   5      751.49      708.32     13.30 o 
   1  10   5       50.36       42.69      4.01 o 
   2  10   5      303.95      284.00      7.87 o 
   3  10   5       51.38       42.68      3.56 o 
   4  10   5      462.88      458.13      6.53 o 
   5  10   5        1.62        2.39      1.37 o 
   6  10   5      401.12      427.58      9.22 o 
   7  10   5        7.55        3.73      4.48 o 
   8  10   5        1.75       -2.49      5.63 o 
   9  10   5        6.56       -0.61      6.39 o 
  10  10   5      233.43      264.56     15.92 o 
  -6  11   5       47.68       49.48      6.12 o 
  -5  11   5      206.78      207.44     10.06 o 
  -4  11   5       16.25       14.80      4.30 o 
  -3  11   5       19.40       18.49      5.81 o 
  -2  11   5        3.73        3.50      3.48 o 
  -1  11   5       66.81       63.93      5.27 o 
   0  11   5       78.73       86.95      8.47 o 
   1  11   5       47.01       50.25      4.35 o 
   2  11   5      212.12      203.26      7.24 o 
   3  11   5      197.93      184.49     19.15 o 
   4  11   5      598.46      598.99     13.81 o 
   5  11   5        6.99        5.91      1.61 o 
   6  11   5       40.23       36.41      6.42 o 
   7  11   5        6.62        2.94      4.93 o 
   8  11   5      103.73      108.56     10.54 o 
   9  11   5        1.97        0.65      6.87 o 
  -5  12   5        4.33        5.96      5.55 o 
  -4  12   5      203.37      230.22     10.46 o 
  -3  12   5        4.19        0.11      4.55 o 
  -2  12   5        0.08       -0.11      3.99 o 
  -1  12   5      179.09      167.64      8.10 o 
   0  12   5        1.86       -0.01      3.09 o 
   1  12   5        0.05        2.60      3.04 o 
   2  12   5      113.60      108.23      5.94 o 
   3  12   5        0.21       -1.05      2.67 o 
   4  12   5       99.14      101.74      3.78 o 
   5  12   5     1326.27     1296.01     29.68 o 
   6  12   5      272.44      274.12     14.76 o 
   7  12   5       85.55       78.55      8.85 o 
   8  12   5       71.96       65.53      8.50 o 
   9  12   5       86.94      106.02     10.79 o 
  -4  13   5       67.31       75.93      7.19 o 
  -3  13   5       18.29       17.20      4.59 o 
  -2  13   5       94.18       94.24      7.24 o 
  -1  13   5       38.11       38.72      6.45 o 
   0  13   5        2.43        5.14      3.91 o 
   1  13   5        4.76        7.96      3.43 o 
   2  13   5       15.76       14.61      5.53 o 
   3  13   5      110.59      119.36      5.87 o 
   4  13   5       78.69       88.09      4.59 o 
   5  13   5        2.20        1.51      5.63 o 
   6  13   5       42.04       36.42      7.32 o 
   7  13   5      185.59      183.05     13.20 o 
   8  13   5       43.27       36.27      7.49 o 
  -3  14   5       20.89       17.66      5.92 o 
  -2  14   5       34.72       42.41      5.72 o 
  -1  14   5      101.26      109.50     11.50 o 
   0  14   5        9.13        4.39      4.03 o 
   1  14   5      316.89      313.56     11.21 o 
   2  14   5       65.85       74.46      5.35 o 
   3  14   5       12.12       10.31      3.84 o 
   4  14   5       98.68      103.03      5.36 o 
   5  14   5      227.32      251.52     15.05 o 
   6  14   5       14.57       14.64      6.77 o 
   7  14   5       52.84       48.72      8.84 o 
  -2  15   5        1.46        6.02      8.20 o 
  -1  15   5       37.53       37.32      5.52 o 
   0  15   5        0.53       -0.45      4.97 o 
   1  15   5        0.04       -1.91      4.37 o 
   2  15   5       53.24       44.69      5.49 o 
   3  15   5      217.43      206.98      9.30 o 
   4  15   5       96.70      111.58     11.08 o 
   5  15   5        1.10       -2.83      6.10 o 
  -1  16   5       25.25       35.84      8.66 o 
   1  16   5       79.10       83.72      7.42 o 
   2  16   5        9.11       10.88      5.50 o 
   3  16   5        0.46        0.78      7.96 o 
  -2 -13   6        2.99        6.92      8.86 o 
  -1 -13   6       60.73       65.07      9.38 o 
   0 -13   6       55.12       56.40      9.45 o 
   1 -13   6       82.46       75.07      9.31 o 
  -6 -12   6      273.07      311.95     17.04 o 
  -5 -12   6       12.70        5.53      7.10 o 
  -4 -12   6       47.10       48.94      5.52 o 
  -3 -12   6      270.82      275.61     17.12 o 
  -2 -12   6       17.10       15.70      4.76 o 
  -1 -12   6      111.11      116.04      8.25 o 
   0 -12   6       17.26       17.12      5.26 o 
   1 -12   6       12.89       16.09      5.48 o 
   2 -12   6       22.07       20.23      7.91 o 
  -7 -11   6       46.78       50.19      9.09 o 
  -6 -11   6       20.46       14.56      7.00 o 
  -5 -11   6      223.44      245.04     13.79 o 
  -4 -11   6      125.17      124.23      7.73 o 
  -3 -11   6        0.27        2.98      4.14 o 
  -2 -11   6       18.32        9.76      3.87 o 
  -1 -11   6       99.74      100.04      7.30 o 
   0 -11   6      139.53      121.71      8.07 o 
   1 -11   6       28.63       29.70      5.05 o 
   2 -11   6        4.49        6.05      4.50 o 
   3 -11   6      143.92      154.65      9.07 o 
  -8 -10   6       50.94       65.56      9.50 o 
  -7 -10   6       98.13      115.84     10.04 o 
  -6 -10   6       36.63       34.23      4.73 o 
  -5 -10   6        0.18       -3.70      3.70 o 
  -4 -10   6       58.39       55.72      4.12 o 
  -3 -10   6       17.21       15.36      2.72 o 
  -2 -10   6      125.32      126.06      5.14 o 
  -1 -10   6      356.66      352.54      8.59 o 
   0 -10   6      234.85      244.60     10.16 o 
   1 -10   6       19.45       19.28      4.47 o 
   2 -10   6       27.43       21.05      4.52 o 
   3 -10   6       19.54       24.12      4.45 o 
   4 -10   6       17.03       12.17      5.12 o 
   5 -10   6      126.41      162.17     13.95 o 
  -9  -9   6      121.68      142.65     12.12 o 
  -8  -9   6       11.60       13.94      6.45 o 
  -7  -9   6        9.54       12.38      5.95 o 
  -6  -9   6      167.18      147.04     10.06 o 
  -5  -9   6      130.01      134.97      6.73 o 
  -4  -9   6       12.89       15.92      2.77 o 
  -3  -9   6       40.02       44.42      3.48 o 
  -2  -9   6        2.37        1.53      2.22 o 
  -1  -9   6      242.14      245.08      6.85 o 
   0  -9   6      693.37      677.28     26.05 o 
   1  -9   6      280.89      272.83     10.02 o 
   2  -9   6       95.18       97.62      6.64 o 
   3  -9   6      119.97      140.70      9.41 o 
   4  -9   6       12.08       17.49      6.27 o 
   5  -9   6      498.58      498.01     14.43 o 
   6  -9   6       28.03       27.00      7.83 o 
  -9  -8   6       25.37       28.93      8.04 o 
  -8  -8   6        0.11       -0.89      5.67 o 
  -7  -8   6        7.42        8.45      5.38 o 
  -6  -8   6       55.23       60.31      6.78 o 
  -5  -8   6        0.55        2.33      3.55 o 
  -4  -8   6       31.20       30.19      3.60 o 
  -3  -8   6      221.70      207.42      6.06 o 
  -2  -8   6      361.01      365.86      7.56 o 
  -1  -8   6        4.31        8.65      3.27 o 
   0  -8   6       71.04       59.72      5.44 o 
   1  -8   6       32.25       37.98      4.33 o 
   2  -8   6       52.71       57.83      5.22 o 
   3  -8   6        6.61        9.93      3.68 o 
   4  -8   6        0.30       -0.73      3.86 o 
   5  -8   6       87.98       75.01      6.16 o 
   6  -8   6      132.95      131.24     13.96 o 
   7  -8   6       87.20       81.04     10.20 o 
 -10  -7   6        1.18        0.48      8.21 o 
  -9  -7   6      120.83      132.50     11.23 o 
  -8  -7   6      141.88      143.04     10.89 o 
  -7  -7   6       35.19       42.02      6.73 o 
  -6  -7   6       15.61       21.71      5.27 o 
  -5  -7   6       66.57       73.04      6.44 o 
  -4  -7   6       18.12       16.27      2.89 o 
  -3  -7   6       29.75       28.73      2.59 o 
  -2  -7   6        8.18        5.32      1.86 o 
  -1  -7   6     2291.68     2195.64     32.07 o 
   0  -7   6      790.50      749.25     14.57 o 
   1  -7   6      186.28      177.67     13.12 o 
   2  -7   6        4.86        5.36      3.12 o 
   3  -7   6        9.51        8.60      2.10 o 
   4  -7   6       22.31       25.87      2.81 o 
   5  -7   6        0.02       -0.71      2.74 o 
   6  -7   6      100.35      109.40      5.44 o 
   7  -7   6       53.94       59.21      6.28 o 
 -10  -6   6        3.43       12.21      7.95 o 
  -9  -6   6       19.78       23.70      7.01 o 
  -8  -6   6        0.06        0.34      5.11 o 
  -7  -6   6      354.43      373.12     14.91 o 
  -6  -6   6      220.14      233.09     11.05 o 
  -5  -6   6       15.46       12.56      3.60 o 
  -4  -6   6      839.69      807.69     16.07 o 
  -3  -6   6      342.63      323.99      5.13 o 
  -2  -6   6      117.68      112.19      2.64 o 
  -1  -6   6        3.43        3.42      0.86 o 
   0  -6   6       19.87       22.57      3.44 o 
   1  -6   6     1173.49     1119.85     11.86 o 
   2  -6   6        0.87        1.16      1.47 o 
   3  -6   6      803.49      809.22     10.57 o 
   4  -6   6       10.27       14.80      2.45 o 
   5  -6   6        0.83        1.51      2.30 o 
   6  -6   6       13.42       14.26      2.97 o 
   7  -6   6      235.35      237.30      7.70 o 
   8  -6   6       43.83       44.70      8.12 o 
 -10  -5   6       53.86       41.17      8.99 o 
  -9  -5   6      422.84      460.80     19.10 o 
  -8  -5   6       88.41       97.97      8.79 o 
  -7  -5   6        1.06       -0.03      4.42 o 
  -6  -5   6       51.83       46.34      5.87 o 
  -5  -5   6      477.22      463.04     14.22 o 
  -4  -5   6       77.22       71.50      2.20 o 
  -3  -5   6      370.13      334.29      7.54 o 
  -2  -5   6      541.54      549.22      6.38 o 
  -1  -5   6      279.69      259.96     12.75 o 
   0  -5   6        7.92        9.41      1.13 o 
   1  -5   6      105.89      105.81      3.53 o 
   2  -5   6      225.29      196.37      3.84 o 
   3  -5   6       28.34       20.46      2.17 o 
   4  -5   6      138.70      142.96      4.89 o 
   5  -5   6      413.10      452.12      8.84 o 
   6  -5   6      230.48      252.54      7.15 o 
   7  -5   6       41.70       41.16      3.86 o 
   8  -5   6        6.77        3.83      4.58 o 
   9  -5   6       61.42       49.46      9.02 o 
 -10  -4   6      237.41      214.18     14.72 o 
  -9  -4   6       34.77       39.67      7.41 o 
  -8  -4   6       10.05        9.58      5.06 o 
  -7  -4   6      689.84      676.50     19.27 o 
  -6  -4   6       10.73       15.23      1.57 o 
  -5  -4   6       14.82       13.25      1.54 o 
  -4  -4   6      430.24      425.44      6.81 o 
  -3  -4   6      106.54      124.71      4.51 o 
  -2  -4   6       15.97       13.48      1.62 o 
  -1  -4   6        6.39        8.94      1.26 o 
   0  -4   6      125.75      123.36      3.20 o 
   1  -4   6      103.84      100.67      4.09 o 
   2  -4   6     1538.37     1546.59      9.57 o 
   3  -4   6      247.82      262.97      4.62 o 
   4  -4   6        0.19       -0.14      1.75 o 
   5  -4   6      118.25      109.37      4.45 o 
   6  -4   6      499.29      527.97     11.47 o 
   7  -4   6      163.80      173.63      6.25 o 
   8  -4   6       13.61       12.42      8.64 o 
   9  -4   6        0.78        4.86      7.36 o 
 -10  -3   6      389.52      377.24     18.95 o 
  -9  -3   6      281.06      312.86     15.68 o 
  -8  -3   6      513.65      497.15     18.05 o 
  -7  -3   6       90.87      103.55      8.39 o 
  -6  -3   6      249.73      253.27      6.76 o 
  -5  -3   6      262.11      268.74      8.96 o 
  -4  -3   6      919.55      836.21      9.81 o 
  -3  -3   6      665.72      658.32     12.52 o 
  -2  -3   6       58.18       52.74      3.10 o 
  -1  -3   6        7.03        6.52      1.04 o 
   0  -3   6        1.17       -0.38      0.76 o 
   1  -3   6       59.33       44.90      1.86 o 
   2  -3   6        5.07        9.25      1.07 o 
   3  -3   6      160.98      154.08      4.33 o 
   4  -3   6      605.78      593.14      8.62 o 
   5  -3   6       30.11       27.89      2.65 o 
   6  -3   6       87.02       75.76      3.96 o 
   7  -3   6       17.88       15.07      2.68 o 
   8  -3   6      141.25      142.00     11.69 o 
   9  -3   6       33.31       22.55      6.77 o 
  10  -3   6       39.05       36.02      8.55 o 
 -10  -2   6        2.42        3.73      6.79 o 
  -9  -2   6       75.06       75.49      9.07 o 
  -8  -2   6      404.45      431.52     16.96 o 
  -7  -2   6      369.35      380.44      8.50 o 
  -6  -2   6       79.25       68.01      3.12 o 
  -5  -2   6      205.68      214.95      4.68 o 
  -4  -2   6       66.21       63.40      3.12 o 
  -3  -2   6      161.27      167.81      3.50 o 
  -2  -2   6       84.15       78.66      3.57 o 
  -1  -2   6       16.07       16.49      1.36 o 
   0  -2   6       21.09       26.90      2.78 o 
   1  -2   6      148.43      149.51      5.23 o 
   2  -2   6     1743.09     1706.15     25.08 o 
   3  -2   6     1170.43     1124.08     13.26 o 
   4  -2   6      145.26      132.49      3.94 o 
   5  -2   6      666.09      650.75     23.18 o 
   6  -2   6       23.38       33.21      2.80 o 
   7  -2   6      279.14      263.31      6.79 o 
   8  -2   6      327.56      343.47     10.88 o 
   9  -2   6       16.46       10.63      6.30 o 
  10  -2   6       35.51       31.97      8.34 o 
 -10  -1   6       62.99       67.70      9.67 o 
  -9  -1   6        1.70       -1.07      3.68 o 
  -8  -1   6        7.27        7.88      2.78 o 
  -7  -1   6       77.31       77.54      5.63 o 
  -6  -1   6      192.39      196.41      5.19 o 
  -5  -1   6      126.66      109.88      3.61 o 
  -4  -1   6     2520.21     2344.37     15.99 o 
  -3  -1   6      459.09      496.38      5.04 o 
  -2  -1   6        0.17        0.58      0.64 o 
  -1  -1   6        9.34       14.92      1.21 o 
   0  -1   6      116.52      189.56      7.77 o 
   1  -1   6       37.80       46.81      2.66 o 
   2  -1   6      454.18      458.79      8.92 o 
   3  -1   6      753.24      762.09      8.60 o 
   4  -1   6      795.99      793.19     10.36 o 
   5  -1   6      628.14      619.49      8.52 o 
   6  -1   6        5.36        5.11      1.82 o 
   7  -1   6       34.62       28.99      2.65 o 
   8  -1   6      100.31      102.91      6.47 o 
   9  -1   6      154.56      159.38      8.35 o 
  10  -1   6      112.21      107.97      7.89 o 
  11  -1   6       87.17       77.66      8.09 o 
 -10   0   6        7.66        9.26      5.51 o 
  -9   0   6      207.95      199.12      6.75 o 
  -8   0   6       11.98        9.77      2.46 o 
  -7   0   6       31.70       28.91      2.81 o 
  -6   0   6       92.80       86.04      3.81 o 
  -5   0   6      201.01      200.16      4.95 o 
  -4   0   6      820.20      829.01     12.38 o 
  -3   0   6     3524.11     3622.84     21.87 o 
  -2   0   6       85.84       81.05      2.65 o 
  -1   0   6      764.55      848.74     23.71 o 
   0   0   6        0.62        2.52      1.94 o 
   1   0   6      365.73      337.37      4.88 o 
   2   0   6       47.49       41.74      1.29 o 
   3   0   6      320.69      340.15      3.68 o 
   4   0   6        6.15        4.44      1.13 o 
   5   0   6       17.94       13.74      1.75 o 
   6   0   6        0.02        0.12      1.65 o 
   7   0   6       88.10       90.79      3.80 o 
   8   0   6      137.15      134.51      7.10 o 
   9   0   6       16.07       13.83      5.50 o 
  10   0   6       20.39       15.56      9.01 o 
  11   0   6      121.04      130.09     12.31 o 
 -10   1   6       24.28       14.27      4.80 o 
  -9   1   6       65.99       62.65      4.35 o 
  -8   1   6        3.04        1.63      2.58 o 
  -7   1   6      133.03      130.36      4.99 o 
  -6   1   6      614.44      614.00     12.23 o 
  -5   1   6     2277.61     2215.09     19.96 o 
  -4   1   6      213.44      205.30      4.81 o 
  -3   1   6      595.77      619.31      7.14 o 
  -2   1   6      285.09      297.49      5.67 o 
  -1   1   6      748.04      726.13      7.44 o 
   0   1   6     1267.43     1417.94     42.12 o 
   1   1   6      266.45      305.91     10.04 o 
   2   1   6     1002.36     1074.41      7.31 o 
   3   1   6     1548.67     1532.09     20.49 o 
   4   1   6      137.96      121.34      2.74 o 
   5   1   6      196.18      185.70      4.11 o 
   6   1   6       87.95       86.55      3.07 o 
   7   1   6      672.95      653.07      8.12 o 
   8   1   6        2.76        3.94      3.29 o 
   9   1   6      139.12      156.60      8.24 o 
  10   1   6        0.95        2.19      4.68 o 
  11   1   6       17.33       20.29      8.07 o 
 -10   2   6       13.01       15.57      4.01 o 
  -9   2   6       98.43       97.03      5.26 o 
  -8   2   6        0.28        1.84      2.77 o 
  -7   2   6        6.15        4.39      2.14 o 
  -6   2   6       63.93       62.93      4.50 o 
  -5   2   6      988.40      990.15     14.01 o 
  -4   2   6     1099.12     1129.85     11.16 o 
  -3   2   6      357.11      346.69      7.24 o 
  -2   2   6      909.14      941.78     18.52 o 
  -1   2   6      772.25      907.12     10.57 o 
   0   2   6     2436.06     2599.38     17.06 o 
   1   2   6     1239.56     1462.44     12.71 o 
   2   2   6      168.36      154.15      3.19 o 
   3   2   6       51.69       41.38      1.57 o 
   4   2   6      119.02      118.24      3.85 o 
   5   2   6       43.50       34.95      3.34 o 
   6   2   6     1223.51     1226.10     16.60 o 
   7   2   6      316.01      304.16     13.69 o 
   8   2   6      143.28      150.83      7.56 o 
   9   2   6       30.10       28.72      4.99 o 
  10   2   6       13.66       12.09      4.69 o 
  11   2   6       13.94        8.17      7.43 o 
 -10   3   6       30.36       31.33      5.41 o 
  -9   3   6      113.39      119.52      7.25 o 
  -8   3   6        4.52        6.45      3.14 o 
  -7   3   6       11.93       13.70      4.31 o 
  -6   3   6     1148.76     1152.43     23.23 o 
  -5   3   6     1276.62     1230.12     11.18 o 
  -4   3   6       87.63       94.08      8.84 o 
  -3   3   6      166.76      194.72      5.58 o 
  -2   3   6      425.83      417.15      4.84 o 
  -1   3   6     2482.49     2816.24     25.12 o 
   0   3   6     2435.93     2613.94     31.66 o 
   1   3   6      669.32      769.97      7.78 o 
   2   3   6      172.94      181.13      3.44 o 
   3   3   6       24.70       21.14      1.39 o 
   4   3   6      455.05      411.41      8.13 o 
   5   3   6        0.05        2.04      2.13 o 
   6   3   6        0.26       -0.28      2.53 o 
   7   3   6      302.51      301.57      9.36 o 
   8   3   6       39.68       44.50      4.84 o 
   9   3   6        7.06        7.95      3.90 o 
  10   3   6       56.06       61.39      8.39 o 
  11   3   6       87.46       89.85     10.23 o 
 -10   4   6      111.84      116.91      7.85 o 
  -9   4   6        3.56        4.76      4.47 o 
  -8   4   6      555.32      564.37     10.61 o 
  -7   4   6       47.86       51.71      4.38 o 
  -6   4   6        3.82        4.37      2.40 o 
  -5   4   6        0.02        1.28      1.39 o 
  -4   4   6      354.68      329.28      4.92 o 
  -3   4   6      124.09      141.55      3.04 o 
  -2   4   6     1641.94     1778.31     25.36 o 
  -1   4   6      205.60      230.67      4.94 o 
   0   4   6     1238.03     1344.15      8.37 o 
   1   4   6      131.76      124.62      3.26 o 
   2   4   6      116.63      130.37      5.74 o 
   3   4   6      338.65      393.24      4.81 o 
   4   4   6        0.09        0.66      1.22 o 
   5   4   6      445.74      437.75     12.48 o 
   6   4   6      470.87      427.19      5.64 o 
   7   4   6        2.59       -0.95      3.01 o 
   8   4   6      127.42      126.01      7.03 o 
   9   4   6       36.32       36.29      6.71 o 
  10   4   6        7.95        9.72      6.38 o 
  11   4   6       50.49       52.59      8.89 o 
 -10   5   6        7.29        1.30      8.25 o 
  -9   5   6       32.38       28.92      5.87 o 
  -8   5   6       18.82        9.84      4.85 o 
  -7   5   6       52.56       48.57      4.29 o 
  -6   5   6     1012.83      996.41     28.01 o 
  -5   5   6        0.16        0.41      0.48 o 
  -4   5   6       98.58      109.18      3.89 o 
  -3   5   6        6.54        6.03      2.61 o 
  -2   5   6       18.92        9.77      1.86 o 
  -1   5   6     2073.54     2245.97     10.62 o 
   0   5   6     1428.17     1434.87     19.52 o 
   1   5   6      111.03      103.25      3.07 o 
   2   5   6      274.93      303.97      5.28 o 
   3   5   6      425.42      405.94      9.02 o 
   4   5   6      196.08      213.98      4.51 o 
   5   5   6        0.01        0.62      1.22 o 
   6   5   6       10.80        7.78      2.88 o 
   7   5   6        5.21        5.74      2.99 o 
   8   5   6      267.91      265.19     12.94 o 
   9   5   6       51.76       52.30      7.47 o 
  10   5   6      177.98      173.45     12.25 o 
  11   5   6        5.04       -0.90      7.68 o 
  -9   6   6       65.63       74.51     16.60 o 
  -8   6   6      154.05      139.91     11.37 o 
  -7   6   6        2.85       -0.08      4.00 o 
  -6   6   6       35.45       35.36      3.01 o 
  -5   6   6      212.72      200.05      5.38 o 
  -4   6   6        1.37        1.01      2.79 o 
  -3   6   6      408.42      429.70     10.08 o 
  -2   6   6     1098.31     1197.53     15.65 o 
  -1   6   6      236.71      233.99      5.77 o 
   0   6   6      653.89      613.62      5.71 o 
   1   6   6      803.72      835.78      7.37 o 
   2   6   6      483.48      490.84      8.85 o 
   3   6   6       31.01       27.65      2.78 o 
   4   6   6        9.91        5.65      1.03 o 
   5   6   6      248.13      223.62      7.21 o 
   6   6   6       97.49       91.35      5.30 o 
   7   6   6        0.03       -0.49      3.57 o 
   8   6   6       20.15       15.54      4.88 o 
   9   6   6        2.21       -0.82      5.41 o 
  10   6   6      156.76      152.75     11.87 o 
  11   6   6       73.71       61.54      9.33 o 
  -9   7   6       26.74       38.19      8.27 o 
  -8   7   6      122.46      132.69     11.65 o 
  -7   7   6        4.21        0.03      3.60 o 
  -6   7   6      287.17      284.13     10.23 o 
  -5   7   6      121.69      119.52      6.68 o 
  -4   7   6       76.96       84.16      5.61 o 
  -3   7   6       35.20       26.96      3.55 o 
  -2   7   6      659.34      668.87     12.42 o 
  -1   7   6      794.57      754.29     16.32 o 
   0   7   6       24.31       26.98      1.89 o 
   1   7   6      117.15      114.74      4.90 o 
   2   7   6      474.43      488.25     15.78 o 
   3   7   6       48.64       47.26      4.59 o 
   4   7   6        2.94        8.99      3.59 o 
   5   7   6      173.21      169.63      8.89 o 
   6   7   6        0.09        1.90      3.35 o 
   7   7   6       20.40       17.42      4.58 o 
   8   7   6       26.95       21.29      5.53 o 
   9   7   6       41.48       40.95      7.51 o 
  10   7   6        8.09        4.99      6.11 o 
  11   7   6       46.50       56.27      9.39 o 
  -8   8   6      130.57      136.13     15.10 o 
  -7   8   6       34.75       37.38      5.13 o 
  -6   8   6        7.89        2.28      3.64 o 
  -5   8   6      109.45      111.29      7.73 o 
  -4   8   6      264.04      260.87      9.25 o 
  -3   8   6      161.44      159.56      7.18 o 
  -2   8   6      167.23      147.30      6.50 o 
  -1   8   6      384.69      343.29      5.84 o 
   0   8   6     2969.82     2903.14     15.59 o 
   1   8   6      738.82      734.53      8.81 o 
   2   8   6      730.51      740.16     11.44 o 
   3   8   6        1.41        2.28      1.97 o 
   4   8   6      275.98      262.12      7.34 o 
   5   8   6      131.13      124.81      9.91 o 
   6   8   6      165.81      180.20     10.07 o 
   7   8   6      469.78      402.03     15.39 o 
   8   8   6        5.81        3.77      4.34 o 
   9   8   6        0.03       -1.54      5.34 o 
  10   8   6        8.66       11.24      5.85 o 
  -8   9   6       33.68       27.02      5.86 o 
  -7   9   6        7.54       13.46      5.49 o 
  -6   9   6       69.78       81.55      9.93 o 
  -5   9   6        3.61        5.49      3.95 o 
  -4   9   6        0.45       -3.52      3.52 o 
  -3   9   6      572.84      589.64     24.71 o 
  -2   9   6      671.37      653.60     13.61 o 
  -1   9   6       33.77       34.76      5.39 o 
   0   9   6      504.40      477.49     11.50 o 
   1   9   6      496.23      444.60      7.20 o 
   2   9   6      606.36      593.15     10.89 o 
   3   9   6      497.04      496.50      9.54 o 
   4   9   6      917.41      907.72     17.91 o 
   5   9   6       49.50       48.45      3.07 o 
   6   9   6       75.84       68.32      6.07 o 
   7   9   6       50.02       65.18      4.84 o 
   8   9   6       73.20       83.38      8.50 o 
   9   9   6        0.16       -1.20      5.49 o 
  10   9   6       20.77       20.02      6.87 o 
  -7  10   6       43.21       44.16      6.42 o 
  -6  10   6        1.33       -4.61      4.92 o 
  -5  10   6       21.83       31.64      4.91 o 
  -4  10   6       35.02       31.01      4.91 o 
  -3  10   6      169.88      156.52     15.63 o 
  -2  10   6       16.53       15.47      3.54 o 
  -1  10   6      255.18      277.03      9.25 o 
   0  10   6      324.94      301.54     14.94 o 
   1  10   6      796.85      716.95     29.11 o 
   2  10   6      469.60      469.23     10.18 o 
   3  10   6       21.49       19.54      2.99 o 
   4  10   6       50.83       47.35      2.54 o 
   5  10   6      215.25      212.81      7.15 o 
   6  10   6       51.99       54.50      4.06 o 
   7  10   6        0.03       -3.25      4.25 o 
   8  10   6       13.19       13.37      5.71 o 
   9  10   6       82.47       85.77     10.01 o 
  10  10   6       69.19       73.33      9.78 o 
  -6  11   6       55.41       61.15      6.45 o 
  -5  11   6      227.67      253.54     17.90 o 
  -4  11   6        7.09        4.97      4.37 o 
  -3  11   6      224.42      222.73      9.52 o 
  -2  11   6       37.41       39.95      4.95 o 
  -1  11   6       14.76       13.53      3.58 o 
   0  11   6        2.01       -0.06      3.11 o 
   1  11   6       31.72       35.87      3.91 o 
   2  11   6      277.47      276.82      8.49 o 
   3  11   6     2749.33     2667.36     28.67 o 
   4  11   6      241.28      247.84      5.28 o 
   5  11   6       22.52       23.75      5.36 o 
   6  11   6       17.04       19.36      5.93 o 
   7  11   6      126.43      142.68     10.94 o 
   8  11   6      142.96      110.30     10.36 o 
   9  11   6       79.98       82.49      9.63 o 
  -5  12   6        6.53        0.45      7.55 o 
  -4  12   6        4.24        5.59      4.96 o 
  -3  12   6      686.40      710.47     25.42 o 
  -2  12   6        0.25       -3.23      4.08 o 
  -1  12   6        4.14        1.71      3.37 o 
   0  12   6       90.06       87.49     11.25 o 
   1  12   6      175.61      191.22      7.98 o 
   2  12   6       80.66       69.63      5.10 o 
   3  12   6        0.04       -1.96      2.81 o 
   4  12   6       53.79       55.37      3.32 o 
   5  12   6       21.52       14.89      5.25 o 
   6  12   6        0.05        1.75      5.44 o 
   7  12   6        0.01       -0.49      5.38 o 
   8  12   6        7.20        6.39      5.68 o 
  -4  13   6        9.84       15.34      5.66 o 
  -3  13   6       40.65       44.89      5.95 o 
  -2  13   6       12.98        8.85      4.41 o 
  -1  13   6      104.74      106.14      7.00 o 
   0  13   6        0.22        0.14      3.53 o 
   1  13   6        2.02       -0.26      3.41 o 
   2  13   6      540.68      550.05     19.52 o 
   3  13   6      160.42      164.49      8.23 o 
   4  13   6       11.10       11.08      3.23 o 
   5  13   6       32.80       35.60      6.93 o 
   6  13   6      162.68      171.71     12.57 o 
   7  13   6       10.97       12.30      6.10 o 
   8  13   6       65.48       83.40     10.10 o 
  -3  14   6        9.45        3.55      5.59 o 
  -2  14   6       44.53       36.19      5.54 o 
  -1  14   6        0.25        3.18      4.39 o 
   0  14   6      167.40      160.55      8.50 o 
   1  14   6      127.30      115.77      7.21 o 
   2  14   6       58.08       59.19      8.39 o 
   3  14   6        0.01       -0.29      3.67 o 
   4  14   6        9.62       10.75      4.02 o 
   5  14   6       52.71       49.62      8.55 o 
   6  14   6        0.92        0.44      6.53 o 
   7  14   6        4.35       -1.04      6.46 o 
  -2  15   6       89.16      106.93     11.51 o 
  -1  15   6        4.94        5.39      4.97 o 
   0  15   6       61.50       60.15      6.27 o 
   1  15   6       76.39       62.32      6.10 o 
   2  15   6       36.78       28.09      7.31 o 
   3  15   6       29.31       23.84      5.97 o 
   4  15   6      109.36       99.30     10.74 o 
   5  15   6        0.49        1.63      7.49 o 
  -1  16   6      112.09      112.55     11.55 o 
   0  16   6        9.99        7.79      8.73 o 
   1  16   6       11.35       12.43      7.64 o 
   2  16   6        0.02        1.35      5.57 o 
  -5 -12   7        0.24        3.91      8.38 o 
  -2 -12   7       92.51       93.26      7.89 o 
  -1 -12   7        8.51        6.52      7.52 o 
   0 -12   7      150.26      161.23     13.22 o 
   1 -12   7       29.46       23.45      8.88 o 
   2 -12   7      196.58      248.03     14.96 o 
  -6 -11   7       32.43       31.87      7.54 o 
  -5 -11   7        0.34        3.29      7.17 o 
  -4 -11   7      185.36      179.62     11.89 o 
  -3 -11   7      102.18      102.88     16.95 o 
  -2 -11   7       48.90       47.15      5.86 o 
  -1 -11   7      327.69      377.03     16.30 o 
   0 -11   7      127.36      128.46      8.32 o 
   1 -11   7      163.98      166.15      9.33 o 
   2 -11   7        0.20        2.70      5.24 o 
   3 -11   7       70.84       75.17      9.19 o 
  -7 -10   7       53.98       61.74      9.46 o 
  -6 -10   7       34.97       42.83      7.98 o 
  -5 -10   7        0.53       -1.07      6.07 o 
  -4 -10   7        4.67        3.70      5.66 o 
  -3 -10   7      354.49      384.38     12.08 o 
  -2 -10   7      268.47      289.99     10.23 o 
  -1 -10   7        0.09        0.59      4.12 o 
   0 -10   7        0.28        0.82      4.24 o 
   1 -10   7      437.63      443.02     13.76 o 
   2 -10   7       16.76       17.37      5.87 o 
   3 -10   7      146.99      159.95      9.07 o 
   4 -10   7       16.04       28.71      5.85 o 
  -7  -9   7        1.91        3.13      7.11 o 
  -6  -9   7        0.55        0.13      3.99 o 
  -5  -9   7      399.44      413.15     11.21 o 
  -4  -9   7      205.52      211.85      7.81 o 
  -3  -9   7      169.78      168.68      5.91 o 
  -2  -9   7        2.10        5.64      3.59 o 
  -1  -9   7       55.35       65.80      6.24 o 
   0  -9   7       17.93       24.06      4.70 o 
   1  -9   7       33.66       31.30      4.90 o 
   2  -9   7       36.80       33.94      5.20 o 
   3  -9   7       86.05       83.39      7.94 o 
   4  -9   7        8.55        6.97      4.48 o 
   5  -9   7        0.23       -1.08      5.34 o 
   6  -9   7       81.56      102.42     11.54 o 
  -9  -8   7       85.09       88.42     10.49 o 
  -8  -8   7       31.52       26.63      6.72 o 
  -7  -8   7      160.03      163.95     11.10 o 
  -6  -8   7        0.44        0.07      3.56 o 
  -5  -8   7       38.89       36.92      4.24 o 
  -4  -8   7      259.79      272.12      8.39 o 
  -3  -8   7     1208.33     1205.80     17.90 o 
  -2  -8   7       99.93      101.76      4.38 o 
  -1  -8   7      912.38      943.39     12.25 o 
   0  -8   7      278.32      252.89      6.52 o 
   1  -8   7       77.02       78.63      5.93 o 
   2  -8   7       13.76       11.64      3.64 o 
   3  -8   7       30.31       40.53      5.03 o 
   4  -8   7       37.96       28.23      4.73 o 
   5  -8   7       59.57       50.97      5.76 o 
   6  -8   7        5.03       -3.19      5.67 o 
   7  -8   7        8.97        6.21      9.59 o 
 -10  -7   7        2.09       -5.15      8.25 o 
  -9  -7   7       18.27       18.14      7.18 o 
  -8  -7   7       61.64       70.96      8.47 o 
  -7  -7   7       11.84       11.48      5.18 o 
  -6  -7   7      621.88      599.05     17.62 o 
  -5  -7   7       95.85       94.63      5.57 o 
  -4  -7   7        0.16       -0.45      2.36 o 
  -3  -7   7        8.21        8.08      2.02 o 
  -2  -7   7      106.06      108.77      4.18 o 
  -1  -7   7      103.74       96.99      4.02 o 
   0  -7   7      160.62      150.29      4.81 o 
   1  -7   7      281.49      289.63     28.57 o 
   2  -7   7       59.78       51.08      5.10 o 
   3  -7   7       20.90       21.38      3.94 o 
   4  -7   7      211.02      202.47      8.88 o 
   5  -7   7      140.01      153.78      8.22 o 
   6  -7   7        1.34        4.43      4.62 o 
   7  -7   7        9.51        7.96      8.66 o 
 -10  -6   7       30.46       33.76      8.78 o 
  -9  -6   7        3.63       -0.06      6.79 o 
  -8  -6   7      215.14      232.61     13.17 o 
  -7  -6   7      224.01      234.41     12.22 o 
  -6  -6   7        1.16        2.29      3.65 o 
  -5  -6   7       34.29       42.99      4.08 o 
  -4  -6   7      153.65      164.28      4.09 o 
  -3  -6   7       81.87       77.51      4.16 o 
  -2  -6   7     1151.52     1155.34     11.96 o 
  -1  -6   7       16.77       14.56      2.04 o 
   0  -6   7     1051.06     1014.28     12.69 o 
   1  -6   7        0.02        1.27      2.99 o 
   2  -6   7      486.78      511.62      7.43 o 
   3  -6   7       47.57       53.98      3.68 o 
   4  -6   7      120.08      131.81      4.94 o 
   5  -6   7      168.90      165.88      5.86 o 
   6  -6   7      383.51      379.79     12.17 o 
   7  -6   7       68.58       67.01      6.33 o 
   8  -6   7        3.65       -1.49      9.13 o 
 -10  -5   7       68.04       59.92      9.93 o 
  -9  -5   7      156.25      152.36     12.41 o 
  -8  -5   7       16.01       15.60      5.68 o 
  -7  -5   7        0.09        2.20      4.38 o 
  -6  -5   7      149.74      154.51      9.22 o 
  -5  -5   7       49.60       56.59      4.61 o 
  -4  -5   7       11.78       11.32      1.62 o 
  -3  -5   7      519.76      538.83      9.51 o 
  -2  -5   7       37.64       33.82      2.54 o 
  -1  -5   7       93.46       92.21      4.36 o 
   0  -5   7      637.73      615.10      7.57 o 
   1  -5   7      152.28      149.84      4.12 o 
   2  -5   7       18.81       18.56      2.53 o 
   3  -5   7     1099.72     1098.10     12.97 o 
   4  -5   7     1152.27     1196.07     19.88 o 
   5  -5   7       29.74       31.50      3.04 o 
   6  -5   7       13.54       12.34      2.66 o 
   7  -5   7        9.44        4.98      3.14 o 
   8  -5   7        7.19        6.19      7.49 o 
   9  -5   7       27.73       35.83      9.94 o 
 -10  -4   7       59.19       38.35      8.66 o 
  -9  -4   7        1.36        6.61      6.00 o 
  -8  -4   7       70.93       62.32      7.76 o 
  -7  -4   7       56.33       51.41      6.82 o 
  -6  -4   7      109.96      117.66      8.11 o 
  -5  -4   7       34.92       29.91      2.43 o 
  -4  -4   7      139.28      140.03      6.49 o 
  -3  -4   7     1266.78     1244.38     13.77 o 
  -2  -4   7     1050.87     1004.16     20.25 o 
  -1  -4   7       45.95       47.07      2.15 o 
   0  -4   7        3.01        4.18      0.72 o 
   1  -4   7      544.60      532.40     12.34 o 
   2  -4   7       28.99       23.22      2.01 o 
   3  -4   7      418.93      390.58      8.08 o 
   4  -4   7        0.16        0.27      1.83 o 
   5  -4   7      132.75      127.15      4.86 o 
   6  -4   7      113.00      133.74      5.31 o 
   7  -4   7       89.87       92.58     13.55 o 
   8  -4   7        2.83        5.32      7.48 o 
   9  -4   7       23.82       20.74      8.14 o 
 -10  -3   7       13.38       19.57      7.68 o 
  -9  -3   7       52.85       58.04      8.20 o 
  -8  -3   7        9.66        7.95      5.12 o 
  -7  -3   7        9.60        9.63      4.03 o 
  -6  -3   7        2.13        2.90      1.91 o 
  -5  -3   7      416.90      398.47      7.60 o 
  -4  -3   7       66.57       61.88      2.84 o 
  -3  -3   7       95.66       94.08      7.32 o 
  -2  -3   7      219.73      219.43      5.01 o 
  -1  -3   7      278.70      287.21     12.10 o 
   0  -3   7       76.95       68.60      4.33 o 
   1  -3   7      112.32       85.18      3.79 o 
   2  -3   7      410.56      373.49      5.19 o 
   3  -3   7     2431.99     2358.54     32.79 o 
   4  -3   7       30.12       37.78      3.70 o 
   5  -3   7       26.88       36.37      3.98 o 
   6  -3   7       80.21       98.62      5.96 o 
   7  -3   7        0.37       -1.17      3.37 o 
   8  -3   7       46.67       34.36      8.04 o 
   9  -3   7      381.42      384.58     19.32 o 
  10  -3   7        1.04        2.42      9.94 o 
 -10  -2   7        6.41        8.65      6.40 o 
  -9  -2   7       46.29       28.98      7.52 o 
  -8  -2   7        0.23        1.14      5.10 o 
  -7  -2   7       62.24       69.88      4.25 o 
  -6  -2   7       84.06       76.04      4.03 o 
  -5  -2   7      137.69      128.57      4.68 o 
  -4  -2   7      216.99      214.63      6.59 o 
  -3  -2   7     1435.34     1349.83     18.64 o 
  -2  -2   7       70.79       81.07      3.07 o 
  -1  -2   7      117.52      106.12      2.66 o 
   0  -2   7      418.92      441.62      9.27 o 
   1  -2   7      381.40      374.69      8.64 o 
   2  -2   7       18.58       18.77      1.16 o 
   3  -2   7      308.35      277.45      7.75 o 
   4  -2   7        2.48        3.09      1.79 o 
   5  -2   7        1.28        2.35      2.46 o 
   6  -2   7      355.40      355.87      9.56 o 
   7  -2   7      180.08      192.56      7.44 o 
   8  -2   7       43.78       37.92      7.68 o 
   9  -2   7        3.48        2.54      6.69 o 
  10  -2   7       25.60       33.02      9.34 o 
 -10  -1   7       62.72       55.22      9.96 o 
  -9  -1   7      150.85      161.78     11.83 o 
  -8  -1   7       39.53       39.90      3.39 o 
  -7  -1   7       76.52       76.39      3.84 o 
  -6  -1   7      649.39      642.20     10.75 o 
  -5  -1   7      820.73      829.33      9.47 o 
  -4  -1   7       16.72       15.33      2.11 o 
  -3  -1   7      117.02      104.18      2.32 o 
  -2  -1   7      596.37      606.77      9.82 o 
  -1  -1   7        8.85       15.91      3.40 o 
   0  -1   7      598.02      650.76     15.13 o 
   1  -1   7     1056.00     1140.62     14.07 o 
   2  -1   7      885.64      914.37     17.15 o 
   3  -1   7      157.82      135.20      3.31 o 
   4  -1   7        8.79        7.70      1.29 o 
   5  -1   7       25.95       17.51      3.19 o 
   6  -1   7       74.90       70.37      3.80 o 
   7  -1   7       36.73       37.29      5.18 o 
   8  -1   7      174.85      174.83      8.08 o 
   9  -1   7      155.45      165.43     17.57 o 
  10  -1   7        0.92        0.48      5.38 o 
 -10   0   7       76.68       76.67      8.47 o 
  -9   0   7       35.72       38.51      5.02 o 
  -8   0   7      313.76      335.45     10.59 o 
  -7   0   7      246.47      247.77      6.48 o 
  -6   0   7       36.38       38.05      2.86 o 
  -5   0   7      137.33      126.65      3.63 o 
  -4   0   7     1210.23     1160.05      9.51 o 
  -3   0   7      440.82      443.37      5.43 o 
  -2   0   7      678.79      680.90      9.80 o 
  -1   0   7      321.29      365.70      4.59 o 
   0   0   7     1144.98     1196.40     19.52 o 
   1   0   7        1.24        0.26      0.87 o 
   2   0   7      624.51      591.68     13.97 o 
   3   0   7      108.46      105.56      2.36 o 
   4   0   7       11.57       16.95      1.51 o 
   5   0   7     1611.91     1553.31     12.93 o 
   6   0   7        4.62        6.68      1.80 o 
   7   0   7       39.15       47.70      2.96 o 
   8   0   7       21.72       17.02      3.86 o 
   9   0   7       83.83       79.27      6.53 o 
  10   0   7        7.09        2.64      5.05 o 
 -10   1   7      146.86      160.24      9.21 o 
  -9   1   7      115.73      115.02      5.60 o 
  -8   1   7        1.96        3.85      2.73 o 
  -7   1   7      279.70      274.34      7.07 o 
  -6   1   7      302.10      314.69      6.98 o 
  -5   1   7      173.61      175.44      4.32 o 
  -4   1   7        4.59        4.85      1.73 o 
  -3   1   7        2.17        0.86      1.29 o 
  -2   1   7      103.85      102.01      2.98 o 
  -1   1   7       65.64       50.74      2.82 o 
   0   1   7      620.21      611.34     37.23 o 
   1   1   7      385.97      415.19     20.59 o 
   2   1   7       66.31       79.69      1.90 o 
   3   1   7     1455.00     1460.57     10.34 o 
   4   1   7     1240.27     1289.94     17.09 o 
   5   1   7        2.11        1.17      1.34 o 
   6   1   7      407.77      374.92      6.24 o 
   7   1   7      252.88      247.08      8.58 o 
   8   1   7       46.57       48.19      5.23 o 
   9   1   7       33.60       31.49      4.74 o 
  10   1   7       36.31       39.34      9.00 o 
  11   1   7       35.85       32.18      8.46 o 
 -10   2   7       33.61       28.68      6.55 o 
  -9   2   7       21.90       26.40      3.78 o 
  -8   2   7      260.50      253.56     10.51 o 
  -7   2   7      336.67      336.27      7.76 o 
  -6   2   7       76.40       74.78      3.87 o 
  -5   2   7      147.63      150.74      4.92 o 
  -4   2   7      479.58      461.82      9.28 o 
  -3   2   7      553.53      568.67      9.86 o 
  -2   2   7       93.21       92.14      2.60 o 
  -1   2   7        0.08        0.40      1.55 o 
   0   2   7     1060.47     1123.42     37.33 o 
   1   2   7      645.32      676.51      6.22 o 
   2   2   7      533.15      487.33      5.60 o 
   3   2   7      616.11      641.97      7.91 o 
   4   2   7       81.73       67.00      4.87 o 
   5   2   7      803.65      794.44     12.33 o 
   6   2   7        0.18        0.43      2.49 o 
   7   2   7       61.51       56.55      4.86 o 
   8   2   7      274.14      265.64      9.66 o 
   9   2   7      135.11      131.17      7.78 o 
  10   2   7       24.94       26.87      4.92 o 
  11   2   7       79.93       67.74      9.94 o 
 -10   3   7      357.45      380.52     12.66 o 
  -9   3   7        1.88        1.84      3.39 o 
  -8   3   7        0.37       -0.66      2.73 o 
  -7   3   7        2.20        1.81      2.32 o 
  -6   3   7      145.62      154.06     11.40 o 
  -5   3   7      236.08      248.77     17.40 o 
  -4   3   7      211.78      233.60      9.51 o 
  -3   3   7      155.01      153.57      3.91 o 
  -2   3   7       89.79       83.10      2.84 o 
  -1   3   7      211.13      204.88      4.14 o 
   0   3   7      144.25      142.63      6.12 o 
   1   3   7        0.03        0.44      2.24 o 
   2   3   7      809.67      785.48      9.14 o 
   3   3   7      631.10      642.04     16.99 o 
   4   3   7       69.89       60.89      3.51 o 
   5   3   7      217.58      210.69      6.65 o 
   6   3   7      421.04      426.42     12.57 o 
   7   3   7      191.03      201.92      7.87 o 
   8   3   7        8.62        3.34      3.41 o 
   9   3   7       92.39       93.36      8.56 o 
  10   3   7       40.40       50.93      6.12 o 
  11   3   7       31.82       24.52      8.01 o 
 -10   4   7       31.83       46.69      8.48 o 
  -9   4   7       64.70       62.55      7.00 o 
  -8   4   7      117.72      109.64      5.23 o 
  -7   4   7        6.90       10.25      3.21 o 
  -6   4   7      238.51      242.59     11.38 o 
  -5   4   7        4.83        3.27      2.27 o 
  -4   4   7        3.24        3.39      1.24 o 
  -3   4   7      952.28      967.57      8.73 o 
  -2   4   7        1.17        0.35      1.23 o 
  -1   4   7      394.75      411.85      5.87 o 
   0   4   7     2058.23     2179.26     29.02 o 
   1   4   7     1720.45     1757.30     21.40 o 
   2   4   7      374.51      384.32     11.36 o 
   3   4   7       71.45       86.19      2.30 o 
   4   4   7      127.92      150.78      4.03 o 
   5   4   7       13.13        8.87      1.68 o 
   6   4   7     1549.82     1479.60     18.67 o 
   7   4   7       29.71       26.12      5.20 o 
   8   4   7       40.27       41.03      4.48 o 
   9   4   7       47.19       42.61      5.17 o 
  10   4   7      138.17      141.91     11.66 o 
  11   4   7       34.95       37.62      8.18 o 
 -10   5   7       90.17      100.02     10.35 o 
  -9   5   7       25.97       21.53      4.87 o 
  -8   5   7      112.15      105.06      9.57 o 
  -7   5   7       19.56       18.27      3.26 o 
  -6   5   7      457.59      479.74     10.70 o 
  -5   5   7       33.70       28.46      2.77 o 
  -4   5   7       30.44       26.45      2.32 o 
  -3   5   7       16.61       14.15      1.14 o 
  -2   5   7      721.88      682.84      7.77 o 
  -1   5   7      537.67      543.45      7.87 o 
   0   5   7      106.48      121.72      3.23 o 
   1   5   7      315.44      295.53      6.20 o 
   2   5   7       29.81       30.33      3.96 o 
   3   5   7        6.73       12.59      1.64 o 
   4   5   7      145.44      147.53      4.06 o 
   5   5   7        6.15        7.76      1.58 o 
   6   5   7       57.91       67.07      4.78 o 
   7   5   7       19.18       19.06      3.50 o 
   8   5   7       46.32       47.56      5.16 o 
   9   5   7       11.10       12.29      5.21 o 
  10   5   7        0.87        1.19      5.82 o 
  11   5   7       55.91       46.84      8.29 o 
  -9   6   7      116.10      114.71      7.97 o 
  -8   6   7      278.13      293.55     15.78 o 
  -7   6   7      121.06      130.44     11.50 o 
  -6   6   7        3.54        5.35      4.52 o 
  -5   6   7       16.86       21.85      5.99 o 
  -4   6   7      350.57      355.30      9.91 o 
  -3   6   7        0.56       -1.27      2.77 o 
  -2   6   7      562.89      604.80     11.61 o 
  -1   6   7       73.29       74.28      2.87 o 
   0   6   7      919.93      922.52     17.84 o 
   1   6   7        1.59        4.13      1.40 o 
   2   6   7       16.25       18.00      3.58 o 
   3   6   7      232.68      216.53      6.35 o 
   4   6   7       13.34       11.52      1.34 o 
   5   6   7      189.21      159.52     10.55 o 
   6   6   7       67.64       61.33      4.83 o 
   7   6   7       14.87       15.36      3.59 o 
   8   6   7      158.08      154.49     10.34 o 
   9   6   7      374.03      400.20     17.20 o 
  10   6   7       87.20       90.50      9.96 o 
  11   6   7        4.54        5.34      7.30 o 
  -9   7   7        2.15        0.44      8.27 o 
  -8   7   7        2.80        2.13      7.35 o 
  -7   7   7     1113.67     1096.88     29.11 o 
  -6   7   7      293.64      305.16     10.66 o 
  -5   7   7        1.02        1.33      3.15 o 
  -4   7   7       36.10       40.43      5.37 o 
  -3   7   7      483.18      461.07     11.20 o 
  -2   7   7     1649.30     1597.93     19.59 o 
  -1   7   7        0.28        0.78      1.76 o 
   0   7   7      312.61      315.54      7.22 o 
   1   7   7      657.43      652.76      8.07 o 
   2   7   7      268.63      276.48      7.21 o 
   3   7   7     1575.53     1530.24     24.39 o 
   4   7   7      440.68      441.44      9.85 o 
   5   7   7      819.29      756.07     13.38 o 
   6   7   7        1.33       -0.86      3.31 o 
   7   7   7        3.90        6.65      3.71 o 
   8   7   7      153.74      145.32     10.25 o 
   9   7   7       21.09       27.83      7.05 o 
  10   7   7       41.06       44.02      8.31 o 
  -8   8   7       50.81       48.11      8.20 o 
  -7   8   7        0.09       -0.43      4.30 o 
  -6   8   7        0.83        0.42      3.66 o 
  -5   8   7      138.47      129.29      7.20 o 
  -4   8   7       14.65       10.37      3.62 o 
  -3   8   7      288.94      320.47     19.10 o 
  -2   8   7       73.74       75.49      5.13 o 
  -1   8   7      503.17      442.68     12.28 o 
   0   8   7      472.60      437.04      6.36 o 
   1   8   7      392.54      392.63      9.12 o 
   2   8   7      246.70      227.58     10.16 o 
   3   8   7       90.32       86.18      6.57 o 
   4   8   7      710.18      658.19     16.94 o 
   5   8   7      474.01      459.58     15.05 o 
   6   8   7        0.16        3.45      3.22 o 
   7   8   7        0.00        0.71      4.12 o 
   8   8   7      176.11      196.81     12.00 o 
   9   8   7       27.23       37.90      7.01 o 
  10   8   7       35.46       28.86      7.81 o 
  -7   9   7      182.96      189.81      9.98 o 
  -6   9   7        8.63       10.27      4.13 o 
  -5   9   7       22.64       22.34      4.36 o 
  -4   9   7       24.85       28.35      4.63 o 
  -3   9   7        2.15        3.09      3.50 o 
  -2   9   7        0.11        1.78      2.93 o 
  -1   9   7     1193.09     1155.86     17.90 o 
   0   9   7       12.04       13.82      3.16 o 
   1   9   7       59.74       47.33      2.81 o 
   2   9   7      429.82      454.35      9.97 o 
   3   9   7      621.94      682.64     17.04 o 
   4   9   7       28.71       24.17      3.27 o 
   5   9   7       36.14       36.12      3.62 o 
   6   9   7      266.72      287.98     13.19 o 
   7   9   7       57.88       56.95      7.06 o 
   8   9   7        4.31        3.39      4.95 o 
   9   9   7       14.37       10.13      5.43 o 
  10   9   7       61.98       52.96      9.31 o 
  -7  10   7       86.71       93.60      7.99 o 
  -6  10   7        1.29        4.39      4.98 o 
  -5  10   7        0.46        4.29      3.98 o 
  -4  10   7      171.33      175.86      8.68 o 
  -3  10   7       26.98       16.99      3.82 o 
  -2  10   7        2.91        3.04      3.19 o 
  -1  10   7        0.07        1.16      3.16 o 
   0  10   7      138.02      138.50      6.59 o 
   1  10   7      708.03      670.91     13.08 o 
   2  10   7        5.24        2.79      2.80 o 
   3  10   7      182.57      183.20      9.57 o 
   4  10   7      617.55      609.05     12.20 o 
   5  10   7       20.86       23.71      3.39 o 
   6  10   7      500.67      488.49     11.18 o 
   7  10   7       78.23       63.89      7.62 o 
   8  10   7      197.60      189.42     12.54 o 
   9  10   7        3.25        5.37      6.13 o 
  10  10   7       48.36       55.02      8.45 o 
  -6  11   7        9.72       14.28      7.04 o 
  -5  11   7      142.21      146.99      8.99 o 
  -4  11   7       11.49       11.80      4.47 o 
  -3  11   7       60.30       60.77      5.79 o 
  -2  11   7      595.65      587.47     14.64 o 
  -1  11   7        1.56        4.15      3.44 o 
   0  11   7        1.40        2.17      3.17 o 
   1  11   7      151.40      156.58      7.06 o 
   2  11   7      545.50      534.37     11.79 o 
   3  11   7        1.23        0.95      2.95 o 
   4  11   7       11.18       16.52      3.36 o 
   5  11   7        0.10       -1.70      2.65 o 
   6  11   7        2.56        5.53      2.85 o 
   7  11   7       49.39       53.57      7.86 o 
   8  11   7      187.87      185.24     12.43 o 
   9  11   7        0.06        4.51      6.14 o 
  -5  12   7       16.35       15.66      5.84 o 
  -4  12   7       85.18       96.05      7.50 o 
  -3  12   7       31.77       28.92      5.40 o 
  -2  12   7       72.53       72.51      7.62 o 
  -1  12   7       31.37       24.47      4.17 o 
   0  12   7      128.82      141.46      7.52 o 
   1  12   7       12.57        6.68      3.41 o 
   2  12   7        8.26       10.50      3.49 o 
   3  12   7      409.00      415.38     17.42 o 
   4  12   7      208.33      203.26      5.21 o 
   5  12   7       23.87       21.67      3.96 o 
   6  12   7       26.65       27.89      6.90 o 
   7  12   7       56.42       54.84      7.91 o 
   8  12   7        0.00       -6.34      6.34 o 
  -4  13   7        3.63       -2.46      5.86 o 
  -3  13   7      132.42      131.56     16.46 o 
  -2  13   7      148.25      145.84     10.78 o 
  -1  13   7        7.40        6.01      4.06 o 
   0  13   7        0.09       -1.69      3.50 o 
   1  13   7       93.77       87.59      6.10 o 
   2  13   7        0.08       -0.86      3.55 o 
   3  13   7      115.29      114.56      6.28 o 
   4  13   7       27.22       24.30      2.95 o 
   5  13   7        8.82        6.35      5.89 o 
   6  13   7       57.32       53.24      8.09 o 
   7  13   7       55.10       52.00      7.85 o 
   8  13   7       32.31       35.44      6.68 o 
  -3  14   7        9.76       10.43      5.66 o 
  -2  14   7        5.61        1.72      5.22 o 
  -1  14   7       38.58       33.69      6.03 o 
   0  14   7       44.68       44.28      8.53 o 
   1  14   7      211.61      225.33     14.88 o 
   2  14   7       43.05       46.06      5.21 o 
   3  14   7       42.92       35.88      4.31 o 
   4  14   7       99.86       93.58     10.79 o 
   5  14   7      100.34       89.45     10.20 o 
   6  14   7        2.56        3.21      6.80 o 
  -2  15   7        2.66        9.47      7.87 o 
  -1  15   7       50.95       40.34      5.86 o 
   0  15   7       19.16       12.02      4.84 o 
   1  15   7       38.05       38.84      5.26 o 
   2  15   7      116.11      131.56      7.67 o 
   3  15   7       20.97       24.51      6.64 o 
   4  15   7        1.68        2.95      6.03 o 
   5  15   7       50.28       47.76      8.74 o 
   0  16   7      125.24       97.92     10.22 o 
   1  16   7      298.18      294.39     17.41 o 
   2  16   7      108.23      125.10     12.12 o 
  -5 -11   8      227.29      203.17     14.00 o 
  -4 -11   8      178.69      200.75     13.21 o 
  -3 -11   8       60.04       58.33      5.95 o 
  -2 -11   8       95.86      107.36      8.36 o 
  -1 -11   8       90.39       87.91      7.54 o 
   0 -11   8       92.29       96.12      7.56 o 
   1 -11   8       18.48        8.81      8.57 o 
   2 -11   8        5.55        5.67      9.22 o 
   3 -11   8       25.64       32.22      9.55 o 
  -6 -10   8       40.91       50.48      9.02 o 
  -5 -10   8      191.51      168.25     12.64 o 
  -4 -10   8       52.86       54.15      8.11 o 
  -3 -10   8      186.66      169.99      8.90 o 
  -2 -10   8        0.03        7.05      5.06 o 
  -1 -10   8       73.64       74.84      7.11 o 
   0 -10   8       14.89       21.07      5.23 o 
   1 -10   8        7.28        1.36      4.86 o 
   2 -10   8        0.52        4.70      5.41 o 
   3 -10   8       87.66       98.68      7.92 o 
   4 -10   8       13.90       18.40      9.70 o 
  -7  -9   8       16.32       21.58      8.37 o 
  -6  -9   8      270.81      264.29     15.44 o 
  -5  -9   8      384.08      371.42     17.34 o 
  -4  -9   8       21.02       29.38      6.92 o 
  -3  -9   8       85.57       80.05      6.55 o 
  -2  -9   8      291.97      285.47     11.16 o 
  -1  -9   8        0.32        2.57      3.87 o 
   0  -9   8      593.54      582.48     31.30 o 
   1  -9   8       27.94       40.97      5.45 o 
   2  -9   8        1.39        3.81      4.23 o 
   3  -9   8      116.07      121.69     11.42 o 
   4  -9   8       20.81       16.50      6.91 o 
   5  -9   8       48.04       52.14      6.91 o 
  -7  -8   8       35.74       26.63      7.01 o 
  -6  -8   8      227.20      243.16     14.57 o 
  -5  -8   8        9.45       14.26      5.67 o 
  -4  -8   8      188.06      176.58     11.85 o 
  -3  -8   8       46.26       37.93      6.59 o 
  -2  -8   8      217.47      214.82      8.89 o 
  -1  -8   8       30.70       30.91      4.77 o 
   0  -8   8       58.46       73.43      6.13 o 
   1  -8   8      190.98      195.04      9.04 o 
   2  -8   8      123.90      137.73      8.12 o 
   3  -8   8       10.56       11.32      4.31 o 
   4  -8   8        4.39        2.30      4.26 o 
   5  -8   8      166.09      181.76      9.42 o 
   6  -8   8        2.99        0.11      6.21 o 
  -8  -7   8        2.95       -0.78      7.09 o 
  -7  -7   8      323.76      346.17     11.32 o 
  -6  -7   8       70.53       64.77      5.57 o 
  -5  -7   8      140.42      142.77      6.65 o 
  -4  -7   8      202.91      195.89      7.03 o 
  -3  -7   8       65.80       69.43      7.54 o 
  -2  -7   8      576.45      536.10     13.19 o 
  -1  -7   8      319.40      321.07     10.82 o 
   0  -7   8      876.99      868.42     17.29 o 
   1  -7   8        4.63        4.11      3.40 o 
   2  -7   8      198.63      217.81     11.08 o 
   3  -7   8      478.52      508.70     13.84 o 
   4  -7   8      121.10      118.77      7.52 o 
   5  -7   8       20.65       12.39      5.22 o 
   6  -7   8        3.71        4.11      5.17 o 
   7  -7   8       71.52       68.42     10.46 o 
  -9  -6   8       59.82       68.10      9.65 o 
  -8  -6   8        0.14       -4.37      4.37 o 
  -7  -6   8      155.49      176.42     10.94 o 
  -6  -6   8      155.71      181.37      7.77 o 
  -5  -6   8      111.88      121.15      5.95 o 
  -4  -6   8        0.05        0.86      2.47 o 
  -3  -6   8      125.26      124.59      5.09 o 
  -2  -6   8        0.42       -0.43      1.63 o 
  -1  -6   8       22.68       21.35      2.09 o 
   0  -6   8       49.03       55.01      5.06 o 
   1  -6   8      463.40      447.18     12.03 o 
   2  -6   8      141.39      153.74      7.53 o 
   3  -6   8        0.86        1.16      3.25 o 
   4  -6   8       30.68       30.53      4.35 o 
   5  -6   8       48.11       45.89      5.36 o 
   6  -6   8      142.80      168.59      8.79 o 
   7  -6   8       15.42       14.73      5.54 o 
   8  -6   8        5.95        1.06     10.34 o 
 -10  -5   8        0.10        1.43      8.50 o 
  -9  -5   8       47.88       44.27      8.13 o 
  -8  -5   8        0.60       -1.58      5.65 o 
  -7  -5   8        2.26        1.29      3.67 o 
  -6  -5   8      208.24      207.78      9.31 o 
  -5  -5   8      606.97      611.31     12.17 o 
  -4  -5   8      201.24      194.82      4.84 o 
  -3  -5   8       36.17       32.90      2.96 o 
  -2  -5   8        1.22        1.37      1.52 o 
  -1  -5   8     1152.99     1104.12     13.62 o 
   0  -5   8       32.57       29.95      2.55 o 
   1  -5   8       10.42       10.35      1.57 o 
   2  -5   8      322.71      302.29     13.29 o 
   3  -5   8        2.53       -0.13      3.05 o 
   4  -5   8       31.09       22.36      3.95 o 
   5  -5   8      188.63      190.99      8.62 o 
   6  -5   8       26.64       25.80      4.26 o 
   7  -5   8        1.16        4.05      4.49 o 
   8  -5   8      188.00      220.86     16.00 o 
 -10  -4   8      230.89      206.66     15.07 o 
  -9  -4   8        2.70        9.36      6.24 o 
  -8  -4   8       33.72       32.42      6.79 o 
  -7  -4   8      792.56      839.60     16.25 o 
  -6  -4   8        9.86        7.17      3.09 o 
  -5  -4   8       82.01       73.23      3.27 o 
  -4  -4   8      142.36      146.27      4.25 o 
  -3  -4   8        0.55        3.08      1.80 o 
  -2  -4   8        0.07        0.56      1.47 o 
  -1  -4   8      393.49      376.89      7.09 o 
   0  -4   8      237.06      229.61      8.14 o 
   1  -4   8      336.67      335.22      9.56 o 
   2  -4   8        0.31        1.87      2.61 o 
   3  -4   8       42.14       36.33      4.19 o 
   4  -4   8       52.10       37.74      4.25 o 
   5  -4   8      297.30      299.94      9.90 o 
   6  -4   8      176.68      176.55      8.22 o 
   7  -4   8       50.95       55.50      5.69 o 
   8  -4   8       56.17       79.08     10.47 o 
   9  -4   8       94.05      116.98     13.05 o 
 -10  -3   8       86.58       63.73     10.59 o 
  -9  -3   8        5.34        4.59      5.90 o 
  -8  -3   8        0.75        3.16      5.56 o 
  -7  -3   8       31.06       39.13      6.42 o 
  -6  -3   8      684.99      686.78      9.55 o 
  -5  -3   8      180.92      189.60      4.97 o 
  -4  -3   8      118.45      115.12      3.87 o 
  -3  -3   8      556.23      543.76      9.06 o 
  -2  -3   8      292.40      290.35      8.51 o 
  -1  -3   8      141.32      151.75      9.03 o 
   0  -3   8       60.73       67.87      4.75 o 
   1  -3   8     1298.82     1256.76     17.25 o 
   2  -3   8        3.92        4.32      4.78 o 
   3  -3   8      487.96      473.70     16.20 o 
   4  -3   8      706.61      662.82     13.43 o 
   5  -3   8      260.52      269.88     12.41 o 
   6  -3   8       72.37       75.62      7.26 o 
   7  -3   8      138.01      150.76     13.28 o 
   8  -3   8      105.02      100.56     10.70 o 
   9  -3   8      118.71      125.19     12.20 o 
 -10  -2   8        0.69       -1.99      7.94 o 
  -9  -2   8       59.14       48.90      8.20 o 
  -8  -2   8      659.56      629.78     20.56 o 
  -7  -2   8      368.77      365.30     14.60 o 
  -6  -2   8       20.28       19.53      2.46 o 
  -5  -2   8      256.68      253.81      5.84 o 
  -4  -2   8      229.36      247.32      9.65 o 
  -3  -2   8      783.45      777.19      8.77 o 
  -2  -2   8      104.23      110.57     11.24 o 
  -1  -2   8      188.65      227.22     10.30 o 
   0  -2   8      280.09      263.21     11.10 o 
   1  -2   8      515.54      501.67     10.57 o 
   2  -2   8       61.91       51.71      4.07 o 
   3  -2   8      590.02      545.91      6.34 o 
   4  -2   8      468.49      445.70     10.48 o 
   5  -2   8      380.85      375.97     38.17 o 
   6  -2   8       41.32       38.32      7.79 o 
   7  -2   8        5.53        7.35      5.62 o 
   8  -2   8       34.50       39.73      8.45 o 
   9  -2   8      167.24      204.39     15.13 o 
 -10  -1   8       22.78       13.39      7.54 o 
  -9  -1   8       32.56       26.79      7.03 o 
  -8  -1   8       81.07       87.48      5.76 o 
  -7  -1   8      211.25      213.40      5.37 o 
  -6  -1   8      348.67      347.30      6.26 o 
  -5  -1   8        3.02        6.06      1.49 o 
  -4  -1   8      732.63      707.70      7.48 o 
  -3  -1   8       86.66       92.42      2.24 o 
  -2  -1   8      228.71      234.38      5.14 o 
  -1  -1   8      137.36      147.20      8.01 o 
   0  -1   8      158.63      154.31      8.21 o 
   1  -1   8      201.97      221.65     10.18 o 
   2  -1   8      187.89      176.95      6.32 o 
   3  -1   8     2325.28     2232.48     21.45 o 
   4  -1   8       28.65       30.91      2.10 o 
   5  -1   8       10.88       12.05      2.84 o 
   6  -1   8       85.79       82.09      3.73 o 
   7  -1   8      164.21      153.12      7.04 o 
   8  -1   8       19.44       26.25      4.83 o 
   9  -1   8       79.03       98.80      7.00 o 
  10  -1   8        1.14       -4.44      8.44 o 
 -10   0   8       47.63       46.64      4.61 o 
  -9   0   8      313.57      305.52      9.02 o 
  -8   0   8      218.35      237.40      6.13 o 
  -7   0   8        0.01       -0.46      2.01 o 
  -6   0   8       63.08       63.81      3.05 o 
  -5   0   8       97.47       86.79      3.21 o 
  -4   0   8     1102.45     1081.01      9.46 o 
  -3   0   8      447.63      430.69      5.21 o 
  -2   0   8      170.62      175.02      3.81 o 
  -1   0   8      325.21      314.24      3.84 o 
   0   0   8       39.30       43.64      4.61 o 
   1   0   8     1301.45     1232.59     45.28 o 
   2   0   8      357.15      360.84     10.17 o 
   3   0   8       23.92       23.72      1.86 o 
   4   0   8     2354.28     2218.01     11.87 o 
   5   0   8      337.17      332.05      6.60 o 
   6   0   8      143.35      123.05      4.23 o 
   7   0   8       95.51       88.08      5.56 o 
   8   0   8       18.64       11.84      3.78 o 
   9   0   8       79.09       92.02      6.81 o 
  10   0   8       13.50       14.37      9.22 o 
 -10   1   8      102.05      115.88      7.66 o 
  -9   1   8        3.26        0.92      3.31 o 
  -8   1   8       13.76       15.25      2.52 o 
  -7   1   8      261.76      264.46      6.45 o 
  -6   1   8        9.88       11.11      1.94 o 
  -5   1   8      368.10      352.53      6.11 o 
  -4   1   8       96.78       87.81      6.31 o 
  -3   1   8        4.02        2.54      1.58 o 
  -2   1   8      440.03      407.65      5.35 o 
  -1   1   8       70.08       60.44      2.32 o 
   0   1   8       82.22       99.45      6.11 o 
   1   1   8      314.44      333.40     11.30 o 
   2   1   8      375.36      343.28      9.68 o 
   3   1   8      958.37      955.82      7.33 o 
   4   1   8        5.36        2.15      1.66 o 
   5   1   8        0.02        2.04      2.12 o 
   6   1   8      500.81      473.85     10.66 o 
   7   1   8       64.67       64.71      4.95 o 
   8   1   8       34.69       40.74      4.69 o 
   9   1   8       12.12        9.88      4.13 o 
  10   1   8       26.07       29.74      5.81 o 
 -10   2   8       18.36       16.79      8.78 o 
  -9   2   8        0.50        4.41      3.47 o 
  -8   2   8       13.22       15.85      2.87 o 
  -7   2   8       31.00       31.17      3.15 o 
  -6   2   8       14.44       15.97      2.37 o 
  -5   2   8       13.96       13.78      2.79 o 
  -4   2   8     1051.22     1057.45     19.99 o 
  -3   2   8      531.41      514.52     13.62 o 
  -2   2   8       71.94       74.12      2.82 o 
  -1   2   8      738.10      761.29     16.29 o 
   0   2   8      185.14      170.52      3.88 o 
   1   2   8       88.39       88.80      5.24 o 
   2   2   8      811.78      787.24      7.84 o 
   3   2   8      119.70      110.91      3.10 o 
   4   2   8      433.37      429.56      8.81 o 
   5   2   8      376.03      346.40      8.41 o 
   6   2   8      491.95      480.53     10.79 o 
   7   2   8       15.09       16.55      3.57 o 
   8   2   8        0.53       -2.17      3.47 o 
   9   2   8        0.05        4.22      4.26 o 
  10   2   8      186.56      186.31     14.02 o 
 -10   3   8       43.30       29.78      8.46 o 
  -9   3   8        0.18       -2.92      3.60 o 
  -8   3   8        4.79        2.87      2.92 o 
  -7   3   8       60.12       65.54      4.09 o 
  -6   3   8       64.48       62.13      6.56 o 
  -5   3   8     1528.07     1536.29     18.53 o 
  -4   3   8        0.82        2.89      1.63 o 
  -3   3   8       93.80       83.85      3.29 o 
  -2   3   8      246.87      231.53      6.08 o 
  -1   3   8      144.39      139.22      4.40 o 
   0   3   8      421.33      434.95     11.33 o 
   1   3   8      379.93      446.32     12.40 o 
   2   3   8       13.81       18.02      1.50 o 
   3   3   8       16.54       14.95      1.45 o 
   4   3   8      473.82      438.20      8.56 o 
   5   3   8      211.98      230.78     11.33 o 
   6   3   8       12.61        9.46      2.77 o 
   7   3   8      888.61      842.56     15.36 o 
   8   3   8      123.30      128.80      7.15 o 
   9   3   8        1.31        4.82      4.13 o 
  10   3   8        5.02        2.14      4.92 o 
  11   3   8      140.64      133.02     11.91 o 
 -10   4   8       19.26       24.41      8.93 o 
  -9   4   8       67.87       62.42      5.97 o 
  -8   4   8       79.16       80.65      4.83 o 
  -7   4   8      113.98      101.52      5.97 o 
  -6   4   8       94.73       96.68      5.46 o 
  -5   4   8       65.91       63.01      2.94 o 
  -4   4   8      410.07      401.74      6.44 o 
  -3   4   8      341.33      329.10      6.72 o 
  -2   4   8      123.05      125.96      4.42 o 
  -1   4   8       98.33       81.49      3.00 o 
   0   4   8       54.25       67.86      4.66 o 
   1   4   8      177.65      178.87      7.82 o 
   2   4   8       29.42       29.04      1.93 o 
   3   4   8      204.17      198.94      4.11 o 
   4   4   8      436.98      406.75      9.22 o 
   5   4   8     1026.53     1004.94     14.44 o 
   6   4   8        0.96        1.82      2.51 o 
   7   4   8      188.26      203.26      8.00 o 
   8   4   8        1.67        1.85      3.71 o 
   9   4   8      305.45      349.13     11.84 o 
  10   4   8       47.68       52.69      9.59 o 
  11   4   8        0.27        0.92      8.40 o 
 -10   5   8      219.73      216.11     14.71 o 
  -9   5   8       20.26       18.88      8.73 o 
  -8   5   8       20.65       21.55      6.81 o 
  -7   5   8       70.98       69.97      5.06 o 
  -6   5   8      419.78      419.64     10.45 o 
  -5   5   8       13.50       11.79      2.68 o 
  -4   5   8       88.88       87.91      3.00 o 
  -3   5   8       91.39       77.46      3.05 o 
  -2   5   8      291.76      265.99      5.75 o 
  -1   5   8      186.29      191.75      5.32 o 
   0   5   8      154.54      157.33      4.47 o 
   1   5   8     1326.27     1301.56     19.91 o 
   2   5   8      219.21      227.28      9.42 o 
   3   5   8       69.24       62.32      3.23 o 
   4   5   8       87.00       79.59      2.33 o 
   5   5   8       56.04       52.56      4.62 o 
   6   5   8     1133.45     1076.44     16.42 o 
   7   5   8      731.20      751.29     23.08 o 
   8   5   8        1.63        1.78      3.79 o 
   9   5   8        8.25        5.07      4.30 o 
  10   5   8      116.32      126.28     11.39 o 
  11   5   8      142.35      133.14     11.88 o 
  -9   6   8      497.72      473.44     14.94 o 
  -8   6   8       11.14       14.01      6.87 o 
  -7   6   8      157.27      157.67     12.01 o 
  -6   6   8       24.05       20.72      3.42 o 
  -5   6   8      224.13      207.31     11.97 o 
  -4   6   8      376.65      330.38     13.78 o 
  -3   6   8        0.19        0.33      3.65 o 
  -2   6   8        0.56        1.98      1.46 o 
  -1   6   8      360.55      356.38      6.76 o 
   0   6   8      819.70      829.47      8.57 o 
   1   6   8     1450.05     1414.19     15.65 o 
   2   6   8       18.18       15.41      3.91 o 
   3   6   8      817.15      810.07     15.87 o 
   4   6   8      636.38      638.22      6.44 o 
   5   6   8        8.31       16.91      2.94 o 
   6   6   8      552.55      537.76     26.80 o 
   7   6   8        0.89        2.76      3.03 o 
   8   6   8      164.79      176.41      8.29 o 
   9   6   8       27.96       27.24      5.98 o 
  10   6   8        0.85        3.48      6.76 o 
  11   6   8       24.86       23.77      8.20 o 
  -8   7   8       31.16       35.12      6.82 o 
  -7   7   8        0.03        2.36      6.52 o 
  -6   7   8       22.78       31.69      6.35 o 
  -5   7   8      162.29      168.84     11.15 o 
  -4   7   8        5.10        5.46      4.19 o 
  -3   7   8      350.92      306.28     13.23 o 
  -2   7   8        1.50        5.44      4.33 o 
  -1   7   8       93.99       97.64      7.58 o 
   0   7   8      379.35      374.09      5.66 o 
   1   7   8       26.19       29.83      2.33 o 
   2   7   8     1329.12     1320.76     16.05 o 
   3   7   8      146.70      141.52      8.37 o 
   4   7   8       67.95       60.64     10.91 o 
   5   7   8       28.40       25.31      3.62 o 
   6   7   8      702.13      663.55     13.61 o 
   7   7   8       69.67       63.89      5.38 o 
   8   7   8      140.92      136.59      9.98 o 
   9   7   8       55.96       50.25      7.51 o 
  10   7   8       49.68       62.18      8.51 o 
  -8   8   8      198.01      199.70     14.95 o 
  -7   8   8        1.68        5.70      7.28 o 
  -6   8   8      117.97      119.90     10.47 o 
  -5   8   8       15.44       12.61      3.93 o 
  -4   8   8        0.39        1.97      3.64 o 
  -3   8   8      110.35      105.07      6.37 o 
  -2   8   8       17.48       15.61      4.40 o 
  -1   8   8        4.16        7.69      3.16 o 
   0   8   8     1615.19     1612.38     14.37 o 
   1   8   8      133.79      132.04      7.96 o 
   2   8   8       12.27       10.03      3.92 o 
   3   8   8       37.04       37.77      3.79 o 
   4   8   8      884.64      924.99     34.11 o 
   5   8   8        0.80       -0.83      3.34 o 
   6   8   8       14.24       17.93      4.56 o 
   7   8   8      113.73      104.99      8.77 o 
   8   8   8      111.23      112.96      9.53 o 
   9   8   8      145.66      145.71     11.06 o 
  10   8   8       56.34       57.11      8.62 o 
  -7   9   8       81.57       82.94     10.66 o 
  -6   9   8      445.76      450.97     14.09 o 
  -5   9   8        1.90        0.80      4.29 o 
  -4   9   8        0.94        2.26      3.85 o 
  -3   9   8       39.56       39.04      4.65 o 
  -2   9   8       70.37       71.83      5.49 o 
  -1   9   8      369.36      326.21      9.95 o 
   0   9   8      204.28      197.67      8.42 o 
   1   9   8      224.76      228.45      7.89 o 
   2   9   8        0.18       -2.00      3.84 o 
   3   9   8      103.96       88.30      7.48 o 
   4   9   8      848.02      786.25     18.22 o 
   5   9   8       16.22       17.12      4.91 o 
   6   9   8       52.63       47.09      6.24 o 
   7   9   8      166.40      135.50      9.77 o 
   8   9   8       12.14       10.28      5.20 o 
   9   9   8      116.49      119.25     10.23 o 
  10   9   8        0.01        1.87      7.76 o 
  -6  10   8        8.22        6.17      4.80 o 
  -5  10   8       82.02       86.27      7.68 o 
  -4  10   8       46.32       51.82      5.68 o 
  -3  10   8       31.17       27.00      4.63 o 
  -2  10   8       18.71       24.19      4.34 o 
  -1  10   8      574.06      550.59     13.13 o 
   0  10   8      582.31      551.16     12.70 o 
   1  10   8       28.34       16.72      3.54 o 
   2  10   8      125.46      115.18      6.00 o 
   3  10   8      120.76      130.26      8.70 o 
   4  10   8      202.80      176.00      8.65 o 
   5  10   8      156.09      176.32      7.20 o 
   6  10   8      204.96      200.89      7.73 o 
   7  10   8       36.45       33.22      3.98 o 
   8  10   8      158.85      166.08     11.69 o 
   9  10   8      209.09      212.23     13.59 o 
  -6  11   8       84.24       90.57      7.73 o 
  -5  11   8       15.52        9.05      4.54 o 
  -4  11   8       15.41       15.59      4.96 o 
  -3  11   8       82.90       97.99      7.16 o 
  -2  11   8       39.77       42.04      5.26 o 
  -1  11   8      106.95      112.69      6.88 o 
   0  11   8       11.88       10.95      3.29 o 
   1  11   8        0.02       -1.20      3.11 o 
   2  11   8       87.01       89.02      5.56 o 
   3  11   8       82.01       68.66      7.07 o 
   4  11   8       37.36       35.03      4.18 o 
   5  11   8       26.66       24.10      4.85 o 
   6  11   8      159.08      167.00     11.77 o 
   7  11   8      153.16      161.01     11.52 o 
   8  11   8       36.74       40.40      7.50 o 
   9  11   8        0.35        1.44      7.35 o 
  -5  12   8       15.23       10.23      5.98 o 
  -4  12   8        2.12        4.79      5.12 o 
  -3  12   8      118.82      130.65     10.59 o 
  -2  12   8       11.08        9.25      4.11 o 
  -1  12   8      135.56      128.45      7.58 o 
   0  12   8        9.36        8.33      3.79 o 
   1  12   8       88.34       87.73      5.85 o 
   2  12   8       21.37       19.47      3.81 o 
   3  12   8      256.37      234.76      8.35 o 
   4  12   8      128.73      128.47      6.54 o 
   5  12   8       20.81       23.73      3.75 o 
   6  12   8       10.60        6.07      4.94 o 
   7  12   8       22.74       28.74      7.21 o 
   8  12   8      331.40      319.48     16.99 o 
  -4  13   8       34.44       38.55      6.62 o 
  -3  13   8        2.07       -2.52      4.80 o 
  -2  13   8        2.71        1.73      5.00 o 
  -1  13   8        3.34       -0.22      4.20 o 
   0  13   8        6.43        0.22      4.08 o 
   1  13   8       71.59       75.24      5.78 o 
   2  13   8      320.07      323.70     10.44 o 
   3  13   8       96.12       92.25      5.81 o 
   4  13   8       15.85       12.85      3.84 o 
   5  13   8      235.41      242.65     14.23 o 
   6  13   8       26.01       19.21      6.17 o 
   7  13   8        0.32       -4.47      6.89 o 
  -3  14   8       87.25       77.75     11.06 o 
  -2  14   8       34.33       30.86      5.96 o 
  -1  14   8        0.15       -0.11      4.40 o 
   0  14   8      287.13      306.73     11.50 o 
   1  14   8        0.73       -3.86      4.75 o 
   2  14   8        0.66        2.63      4.07 o 
   3  14   8      174.00      182.93      8.12 o 
   4  14   8      170.53      203.30     13.64 o 
   5  14   8        4.78        5.12      6.51 o 
   6  14   8        0.08        0.47      7.02 o 
  -1  15   8       50.97       45.07      5.80 o 
   0  15   8        5.85       10.32      5.60 o 
   1  15   8       46.76       47.91      6.14 o 
   2  15   8      295.68      311.72     11.26 o 
   3  15   8      134.10      137.93     11.32 o 
   4  15   8        4.84        2.64      6.44 o 
   0  16   8        4.39       -1.67      8.67 o 
   1  16   8        0.61       -6.21      6.21 o 
   2  16   8       32.69       51.29      8.87 o 
  -4 -11   9      129.79      164.43     12.34 o 
  -5 -10   9       23.72       19.85      7.78 o 
  -4 -10   9       15.17       16.60      7.67 o 
  -3 -10   9       45.53       46.06      8.75 o 
  -2 -10   9       73.79       79.07      7.29 o 
  -1 -10   9       23.34       19.13      5.69 o 
   0 -10   9       51.99       48.54      6.66 o 
   1 -10   9      218.18      213.91     13.77 o 
   2 -10   9       63.58       68.92      8.93 o 
  -6  -9   9       26.67       31.55      7.76 o 
  -5  -9   9       44.55       46.41      8.02 o 
  -4  -9   9      259.91      315.91     16.15 o 
  -3  -9   9        7.15        7.95      5.76 o 
  -2  -9   9       12.78       15.59      4.97 o 
  -1  -9   9      225.76      232.65     10.73 o 
   0  -9   9        4.38        6.79      4.83 o 
   1  -9   9      197.97      202.41     15.75 o 
   2  -9   9       88.23       96.68     10.86 o 
   3  -9   9      212.05      201.05     10.22 o 
   4  -9   9       29.42       36.46      6.20 o 
  -7  -8   9       91.06       91.70     10.56 o 
  -6  -8   9        1.98        2.29      6.29 o 
  -5  -8   9        2.92        5.00      5.72 o 
  -4  -8   9        0.09        3.90      5.83 o 
  -3  -8   9      115.08      112.80      9.83 o 
  -2  -8   9       23.08       23.52      4.77 o 
  -1  -8   9       50.93       54.93      5.95 o 
   0  -8   9      133.22      128.33      8.21 o 
   1  -8   9      686.90      713.20     17.25 o 
   2  -8   9       65.42       65.89      5.92 o 
   3  -8   9       85.75       73.64      6.40 o 
   4  -8   9      154.73      154.20     14.42 o 
   5  -8   9        1.06       -3.16      6.17 o 
  -7  -7   9       17.04       18.53      7.51 o 
  -6  -7   9      195.52      209.60     13.98 o 
  -5  -7   9      396.41      432.95     18.67 o 
  -4  -7   9       17.62       11.68      4.79 o 
  -3  -7   9        7.24        9.76      5.29 o 
  -2  -7   9       66.45       64.29      8.33 o 
  -1  -7   9       36.76       31.71      4.72 o 
   0  -7   9        6.44        3.48      4.04 o 
   1  -7   9       62.95       68.79      6.25 o 
   2  -7   9      193.04      196.69      9.47 o 
   3  -7   9       19.66       23.17      4.93 o 
   4  -7   9      234.95      234.06     10.58 o 
   5  -7   9       29.84       22.87      5.14 o 
   6  -7   9        4.63       12.72      6.87 o 
  -8  -6   9      137.27      131.80     12.66 o 
  -7  -6   9        0.27       -3.16      6.90 o 
  -6  -6   9       43.29       40.38      7.81 o 
  -5  -6   9      141.85      143.21     11.23 o 
  -4  -6   9      142.38      139.98     10.31 o 
  -3  -6   9       34.31       37.40      6.42 o 
  -2  -6   9       22.35       23.61      4.09 o 
  -1  -6   9       17.92       18.86      3.99 o 
   0  -6   9      762.72      745.59     29.87 o 
   1  -6   9        1.16        3.55      3.48 o 
   2  -6   9        6.22        4.69      3.93 o 
   3  -6   9        9.65        7.13      3.75 o 
   4  -6   9       39.92       44.93      6.55 o 
   5  -6   9      164.69      155.14      8.65 o 
   6  -6   9      580.98      568.64     15.65 o 
   7  -6   9       27.85       16.08      8.78 o 
  -8  -5   9        3.66        6.60      7.42 o 
  -7  -5   9      222.17      220.13     13.97 o 
  -6  -5   9      414.82      444.92     11.54 o 
  -5  -5   9       53.13       61.85     12.76 o 
  -4  -5   9       34.84       33.62      5.94 o 
  -3  -5   9      381.94      371.34     15.12 o 
  -2  -5   9        0.81        9.85      3.17 o 
  -1  -5   9      270.29      272.00     13.76 o 
   0  -5   9       10.19       12.52      5.59 o 
   1  -5   9       32.14       28.73      4.05 o 
   2  -5   9        0.28        2.09      3.56 o 
   3  -5   9      268.14      266.91      9.89 o 
   4  -5   9      153.42      151.19      7.96 o 
   5  -5   9        0.10       -4.17      4.17 o 
   6  -5   9       20.36       15.65      4.53 o 
   7  -5   9      256.45      247.93     16.07 o 
  -9  -4   9      229.37      256.92     15.06 o 
  -8  -4   9      180.15      186.98     10.45 o 
  -7  -4   9       26.53       26.40      4.54 o 
  -6  -4   9       13.82       21.42      3.73 o 
  -5  -4   9       38.95       43.55      6.40 o 
  -4  -4   9        0.22        2.28      1.74 o 
  -3  -4   9      113.45      109.95      4.42 o 
  -2  -4   9      289.82      277.62     11.43 o 
  -1  -4   9      774.62      766.64     21.05 o 
   0  -4   9        1.46        6.57      3.28 o 
   1  -4   9       69.08       65.85      5.14 o 
   2  -4   9       23.49       17.19      3.73 o 
   3  -4   9       27.02       30.30      5.44 o 
   4  -4   9      448.46      466.49     12.50 o 
   5  -4   9      339.96      336.67     10.91 o 
   6  -4   9      361.78      375.01     15.22 o 
   7  -4   9       12.26        4.13      6.99 o 
   8  -4   9        9.16       12.75      8.25 o 
 -10  -3   9        1.17        4.75      9.19 o 
  -9  -3   9        1.13       -0.30      5.17 o 
  -8  -3   9       11.67        5.11      3.94 o 
  -7  -3   9      311.73      317.06     10.42 o 
  -6  -3   9      103.30      107.57     10.81 o 
  -5  -3   9      154.95      157.39      4.82 o 
  -4  -3   9        0.87        1.07      1.64 o 
  -3  -3   9       32.61       34.28      2.97 o 
  -2  -3   9       35.61       29.15      1.69 o 
  -1  -3   9      679.86      661.04     18.96 o 
   0  -3   9       32.19       34.75      5.60 o 
   1  -3   9      308.68      268.04     14.41 o 
   2  -3   9      438.19      437.07     18.67 o 
   3  -3   9       86.16       87.81      5.51 o 
   4  -3   9        7.55        8.53      3.20 o 
   5  -3   9       94.63       88.23      5.99 o 
   6  -3   9      576.88      585.77     13.89 o 
   7  -3   9        0.14        3.63      6.59 o 
   8  -3   9       39.65       33.59      8.33 o 
 -10  -2   9      156.68      154.72     14.06 o 
  -9  -2   9      155.72      156.73      8.66 o 
  -8  -2   9       39.77       45.16      8.99 o 
  -7  -2   9        1.26       -1.09      3.68 o 
  -6  -2   9       27.21       33.42      2.93 o 
  -5  -2   9       84.54       88.00      3.82 o 
  -4  -2   9       93.16       88.13      3.76 o 
  -3  -2   9     1118.67     1125.72     14.70 o 
  -2  -2   9      853.87      864.04     14.61 o 
  -1  -2   9       19.73       18.58      4.40 o 
   0  -2   9      310.48      286.45     12.31 o 
   1  -2   9     1199.22     1145.22     24.29 o 
   2  -2   9      378.29      349.86      9.58 o 
   3  -2   9       20.01       21.20      3.38 o 
   4  -2   9        0.21        0.51      2.86 o 
   5  -2   9       80.75       83.42      5.49 o 
   6  -2   9        1.09        2.83      2.99 o 
   7  -2   9       12.81        7.80      5.94 o 
   8  -2   9       41.87       51.61      8.89 o 
   9  -2   9      148.38      142.08     13.96 o 
 -10  -1   9        2.42        6.74      8.85 o 
  -9  -1   9        1.91        1.88      5.04 o 
  -8  -1   9       33.02       27.17      4.54 o 
  -7  -1   9        0.16        0.14      2.07 o 
  -6  -1   9      360.46      365.61      6.55 o 
  -5  -1   9        7.97        7.00      1.65 o 
  -4  -1   9       91.48       87.02      2.87 o 
  -3  -1   9        7.00        6.22      1.00 o 
  -2  -1   9      272.21      267.79     12.00 o 
  -1  -1   9      819.73      807.88     19.16 o 
   0  -1   9      135.70      148.27      8.82 o 
   1  -1   9       11.02       14.07      4.34 o 
   2  -1   9     1505.14     1363.28     26.44 o 
   3  -1   9      188.47      183.23      6.88 o 
   4  -1   9      190.05      177.75      6.98 o 
   5  -1   9      309.03      307.41     19.82 o 
   6  -1   9        0.32        1.94      2.86 o 
   7  -1   9       86.72       78.70      9.45 o 
   8  -1   9      154.77      134.01     12.83 o 
   9  -1   9        8.54       10.38      7.56 o 
 -10   0   9        2.13        0.79      5.97 o 
  -9   0   9       16.88       18.26      3.90 o 
  -8   0   9       43.35       38.85      3.87 o 
  -7   0   9        4.42        5.04      2.13 o 
  -6   0   9       23.73       22.94      2.28 o 
  -5   0   9      316.12      314.80      5.82 o 
  -4   0   9      120.78      114.55      6.25 o 
  -3   0   9       43.51       36.93      3.56 o 
  -2   0   9       14.45       13.73      1.07 o 
  -1   0   9       13.60       11.12      3.47 o 
   0   0   9      507.15      423.25     27.35 o 
   1   0   9        1.84        4.38      2.81 o 
   2   0   9      249.81      207.84     10.44 o 
   3   0   9       18.15       23.48      5.69 o 
   4   0   9      204.61      179.66      5.08 o 
   5   0   9       42.23       42.79      2.66 o 
   6   0   9        1.94        2.26      1.95 o 
   7   0   9        3.30        3.16      3.08 o 
   8   0   9       14.78       19.05      6.67 o 
   9   0   9      280.23      294.05     18.05 o 
 -10   1   9        0.35       -1.10      6.01 o 
  -9   1   9       44.35       43.58      5.18 o 
  -8   1   9       55.46       54.34      3.64 o 
  -7   1   9       19.65       19.82      2.57 o 
  -6   1   9      102.70       96.99      4.38 o 
  -5   1   9       13.78       12.56      2.20 o 
  -4   1   9      275.16      295.40      8.41 o 
  -3   1   9     2313.56     2322.74     14.02 o 
  -2   1   9      217.50      209.74      4.60 o 
  -1   1   9       23.42       16.42      3.45 o 
   0   1   9       47.88       40.04      4.93 o 
   1   1   9       95.43       83.34      6.85 o 
   2   1   9       31.76       21.73      3.44 o 
   3   1   9     2527.60     2369.56     34.60 o 
   4   1   9      174.95      161.77      8.26 o 
   5   1   9       92.21       88.93      4.52 o 
   6   1   9       22.47       22.60      4.41 o 
   7   1   9      131.77      132.46      6.62 o 
   8   1   9      120.64      119.27     16.36 o 
   9   1   9       44.68       35.28      8.94 o 
 -10   2   9       26.74       21.19      6.15 o 
  -9   2   9      286.12      278.80     10.49 o 
  -8   2   9       17.82       17.66      3.21 o 
  -7   2   9      257.72      255.81      7.33 o 
  -6   2   9      152.18      164.49      5.54 o 
  -5   2   9       20.08       17.01      3.05 o 
  -4   2   9        0.35        1.15      1.91 o 
  -3   2   9       50.25       46.06      2.97 o 
  -2   2   9      710.06      700.19     17.06 o 
  -1   2   9      667.27      637.24      8.18 o 
   0   2   9       30.96       29.34      1.77 o 
   1   2   9      661.45      620.88     11.92 o 
   2   2   9      274.26      264.16      6.59 o 
   3   2   9       17.12       24.30      2.52 o 
   4   2   9       11.44       16.55      2.30 o 
   5   2   9      316.10      285.31      7.71 o 
   6   2   9        3.37        4.42      2.68 o 
   7   2   9       36.16       35.56      4.40 o 
   8   2   9      168.42      180.97      8.30 o 
   9   2   9      196.98      187.75      8.93 o 
  10   2   9       54.48       72.28     10.60 o 
  -9   3   9        1.04        1.86      3.94 o 
  -8   3   9       28.71       32.57      3.62 o 
  -7   3   9        9.37        8.73      2.69 o 
  -6   3   9       45.98       45.49      6.03 o 
  -5   3   9       54.99       56.08      4.46 o 
  -4   3   9      484.33      476.10      7.91 o 
  -3   3   9      167.72      164.39      8.08 o 
  -2   3   9       23.89       34.34      2.31 o 
  -1   3   9       77.65       76.90      2.97 o 
   0   3   9      229.17      234.77      5.26 o 
   1   3   9       50.99       50.78      5.02 o 
   2   3   9     2723.34     2542.76     30.98 o 
   3   3   9     2367.34     2329.76     40.85 o 
   4   3   9       43.92       49.15      3.29 o 
   5   3   9       35.43       35.27      3.45 o 
   6   3   9      166.83      166.91      6.76 o 
   7   3   9      103.90      114.14     10.64 o 
   8   3   9        8.64        7.32      3.74 o 
   9   3   9        4.75        3.76      4.46 o 
  10   3   9      141.67      157.98      8.98 o 
  -9   4   9       72.05       69.57      6.22 o 
  -8   4   9       16.94       12.39      3.38 o 
  -7   4   9       39.08       30.46      3.97 o 
  -6   4   9       54.01       53.28      4.59 o 
  -5   4   9       24.46       21.86      2.17 o 
  -4   4   9        0.09       -2.63      2.63 o 
  -3   4   9       90.98       88.27      4.14 o 
  -2   4   9      527.98      514.97      9.32 o 
  -1   4   9      336.34      360.11      6.23 o 
   0   4   9     1072.60     1088.50     18.67 o 
   1   4   9      301.30      326.19     11.20 o 
   2   4   9      293.18      312.81     11.54 o 
   3   4   9        8.19        5.70      1.61 o 
   4   4   9      416.70      399.47      6.56 o 
   5   4   9        9.57        4.40      2.48 o 
   6   4   9       55.48       48.91      4.15 o 
   7   4   9        4.64        4.62      4.14 o 
   8   4   9      249.18      245.33      9.65 o 
   9   4   9       15.28       20.99      4.66 o 
  10   4   9        6.26       13.47      6.53 o 
  -9   5   9       31.62       28.09      5.86 o 
  -8   5   9       19.05       19.69      4.73 o 
  -7   5   9       24.77       26.34      3.91 o 
  -6   5   9      298.39      309.02      9.86 o 
  -5   5   9       45.52       39.45      4.02 o 
  -4   5   9        0.36        0.16      1.53 o 
  -3   5   9       45.41       39.42      2.63 o 
  -2   5   9      358.89      374.06     10.85 o 
  -1   5   9       97.16       84.18      4.11 o 
   0   5   9      185.24      184.04      6.15 o 
   1   5   9      638.20      610.70     14.84 o 
   2   5   9     1540.13     1471.69     24.32 o 
   3   5   9        5.57        2.77      1.47 o 
   4   5   9      650.71      566.26      7.30 o 
   5   5   9      120.09      119.45      5.59 o 
   6   5   9        4.98       15.05      2.96 o 
   7   5   9       14.08       10.12      3.56 o 
   8   5   9       29.41       18.63      4.20 o 
   9   5   9       41.68       41.64      5.69 o 
  10   5   9        4.90       -2.74      7.16 o 
  -9   6   9        6.52        9.79      9.34 o 
  -8   6   9       55.18       50.78      9.04 o 
  -7   6   9        8.94        6.87      6.53 o 
  -6   6   9       35.73       30.57      6.62 o 
  -5   6   9       23.11       17.81      5.04 o 
  -4   6   9       86.73       72.63      7.86 o 
  -3   6   9       49.11       45.69      2.15 o 
  -2   6   9        1.40       -0.23      1.44 o 
  -1   6   9      145.56      154.74      5.62 o 
   0   6   9     1940.16     1926.74     32.32 o 
   1   6   9     1483.56     1494.65     28.29 o 
   2   6   9      515.40      505.34     14.51 o 
   3   6   9      211.76      205.41      6.53 o 
   4   6   9       31.02       28.79      3.32 o 
   5   6   9      601.82      522.64     11.24 o 
   6   6   9      325.57      286.96      9.11 o 
   7   6   9      128.13      117.54      6.51 o 
   8   6   9      145.31      133.25      7.50 o 
   9   6   9       21.14       11.75      4.66 o 
  10   6   9        0.54        3.17      6.66 o 
  -8   7   9        2.41       -0.86      7.43 o 
  -7   7   9      278.41      279.92     15.78 o 
  -6   7   9       21.98       20.38      7.15 o 
  -5   7   9       49.88       53.10      7.75 o 
  -4   7   9       66.82       52.96      7.41 o 
  -3   7   9       76.95       84.61      7.98 o 
  -2   7   9       32.00       29.82      5.27 o 
  -1   7   9       32.71       35.80      2.65 o 
   0   7   9       54.43       55.44      3.17 o 
   1   7   9      399.27      393.60      8.94 o 
   2   7   9      842.88      817.03     13.31 o 
   3   7   9      157.27      141.35      8.16 o 
   4   7   9        7.52        5.34      2.63 o 
   5   7   9      150.29      162.30      6.80 o 
   6   7   9        6.91        7.07      3.11 o 
   7   7   9      105.93      103.86      8.84 o 
   8   7   9       24.10       28.98      5.47 o 
   9   7   9        9.36        7.61      5.86 o 
  10   7   9      125.51      109.47     11.03 o 
  -7   8   9       22.98       29.08      7.85 o 
  -6   8   9      112.70      117.57     11.04 o 
  -5   8   9      208.53      232.95     13.79 o 
  -4   8   9        0.05       -3.56      5.07 o 
  -3   8   9       48.26       31.10      5.96 o 
  -2   8   9      121.33      116.68      9.01 o 
  -1   8   9      184.27      192.08     10.90 o 
   0   8   9      211.76      204.20     11.00 o 
   1   8   9       94.84       88.61      4.64 o 
   2   8   9      141.20      134.52      5.79 o 
   3   8   9       15.08       13.20      2.84 o 
   4   8   9       54.52       46.43      4.09 o 
   5   8   9      750.14      684.96     20.77 o 
   6   8   9        2.42        2.36      3.07 o 
   7   8   9        3.09        1.57      4.31 o 
   8   8   9      126.02      122.66      9.83 o 
   9   8   9       13.92       15.54      6.34 o 
  10   8   9        8.60        6.84      7.01 o 
  -7   9   9      120.96      136.09     11.90 o 
  -6   9   9        0.84       -2.30      6.26 o 
  -5   9   9       23.09       29.07      6.78 o 
  -4   9   9       77.35       89.42      9.47 o 
  -3   9   9       11.79       10.54      5.86 o 
  -2   9   9        1.15        1.70      4.43 o 
  -1   9   9        1.04        4.74      4.54 o 
   0   9   9      825.67      811.48     21.58 o 
   1   9   9      392.51      404.33     15.23 o 
   2   9   9      352.01      302.95     13.09 o 
   3   9   9      144.55      143.58      9.37 o 
   4   9   9       68.79       63.58      4.70 o 
   5   9   9       60.46       51.08      5.00 o 
   6   9   9      437.28      427.88     15.84 o 
   7   9   9      206.76      201.60     11.84 o 
   8   9   9       11.45        9.23      5.31 o 
   9   9   9       34.69       42.29      7.39 o 
  10   9   9      113.33      117.43     11.71 o 
  -6  10   9       85.84       85.72     10.74 o 
  -5  10   9       41.56       46.02      8.21 o 
  -4  10   9        3.87        2.07     10.04 o 
  -3  10   9        3.57        2.62      3.75 o 
  -2  10   9       39.11       32.77      4.72 o 
  -1  10   9      396.28      387.88     11.49 o 
   0  10   9       67.73       93.64      8.62 o 
   1  10   9       28.11       26.54      5.69 o 
   2  10   9       48.12       38.87      5.77 o 
   3  10   9       89.51       85.83      7.64 o 
   4  10   9      417.60      395.42     10.60 o 
   5  10   9      127.25      112.82      6.61 o 
   6  10   9       53.19       49.93      4.67 o 
   7  10   9      162.73      180.15      7.91 o 
   8  10   9       71.44       59.32      7.75 o 
   9  10   9       35.15       35.54      7.03 o 
  -5  11   9       40.13       43.78      5.97 o 
  -4  11   9        1.69        3.44      4.25 o 
  -3  11   9       84.78       83.77      6.90 o 
  -2  11   9      305.88      303.11     11.02 o 
  -1  11   9      220.78      219.71     12.69 o 
   0  11   9      148.88      153.62      7.54 o 
   1  11   9      198.55      186.94     11.41 o 
   2  11   9       54.16       52.65      6.68 o 
   3  11   9       45.07       37.77      6.27 o 
   4  11   9        8.17        8.16      3.13 o 
   5  11   9      110.82       95.69      6.03 o 
   6  11   9      428.73      489.12     12.31 o 
   7  11   9        0.56        3.05      5.19 o 
   8  11   9       13.25        9.54      6.69 o 
   9  11   9      146.25      158.48     12.87 o 
  -4  12   9        4.93        9.70      4.83 o 
  -3  12   9       49.63       31.24      6.78 o 
  -2  12   9       41.63       35.52      6.18 o 
  -1  12   9      149.32      163.01      8.53 o 
   0  12   9       71.62       75.61      6.23 o 
   1  12   9        3.07        1.50      3.35 o 
   2  12   9        8.72        9.75      4.52 o 
   3  12   9      209.91      198.00     11.56 o 
   4  12   9       53.76       45.76      4.69 o 
   5  12   9        2.68        3.91      3.63 o 
   6  12   9      101.04      109.17      9.79 o 
   7  12   9       44.94       38.95      6.94 o 
   8  12   9       12.24        6.87      7.38 o 
  -3  13   9      183.27      194.44     10.46 o 
  -2  13   9      951.41     1045.82     39.13 o 
  -1  13   9        0.08        0.37      4.07 o 
   0  13   9        4.62        1.31      4.28 o 
   1  13   9      175.70      173.06      8.49 o 
   2  13   9       27.77       32.52      4.88 o 
   3  13   9       45.25       44.11      6.87 o 
   4  13   9        0.21       -3.84      3.84 o 
   5  13   9        0.39       -1.19      5.90 o 
   6  13   9        2.18       -4.71      5.69 o 
   7  13   9       10.33       13.78      6.30 o 
  -2  14   9       72.59       75.42      7.38 o 
  -1  14   9       10.17       16.32      6.06 o 
   0  14   9       31.74       43.00      5.83 o 
   1  14   9      202.24      204.36      9.40 o 
   2  14   9        0.02        0.32      4.07 o 
   3  14   9      210.25      199.31     12.20 o 
   4  14   9       96.76      113.66     11.08 o 
   5  14   9       67.91       71.74      9.12 o 
   6  14   9       95.39       99.37     10.92 o 
  -1  15   9       25.71       32.48      8.29 o 
   0  15   9       15.47       10.62      5.69 o 
   1  15   9       16.07       22.84      5.48 o 
   2  15   9      142.54      150.69     10.57 o 
   4  15   9       23.23       25.24      7.52 o 
   1  16   9       13.44       10.99      9.18 o 
   2  16   9       27.25       23.59      9.26 o 
  -4 -10  10       53.91       63.30      9.36 o 
  -5  -9  10       11.67       21.09      8.46 o 
  -4  -9  10       10.77        8.26      7.71 o 
  -3  -9  10       69.24       77.19     10.96 o 
  -2  -9  10      123.49      128.46     12.47 o 
  -1  -9  10       16.75       16.76      5.13 o 
   0  -9  10       20.63       26.29      6.04 o 
   1  -9  10        0.53       -4.52      5.48 o 
   2  -9  10      154.59      180.57     11.11 o 
  -6  -8  10       36.39       33.95      7.83 o 
  -5  -8  10        1.56        3.46      6.60 o 
  -4  -8  10       43.75       51.42      8.54 o 
  -3  -8  10       45.89       52.18      9.54 o 
  -2  -8  10        1.07        1.77      6.22 o 
  -1  -8  10      220.06      227.58     13.60 o 
   0  -8  10       71.50       88.16      7.52 o 
   1  -8  10        9.90       10.24      4.91 o 
   2  -8  10      107.89      125.14     10.67 o 
   3  -8  10        1.05        3.34      5.88 o 
   4  -8  10        0.13        6.09      5.96 o 
  -6  -7  10        0.16       -7.33      7.33 o 
  -5  -7  10       14.84       25.17      7.09 o 
  -4  -7  10       57.53       46.81      7.76 o 
  -3  -7  10       78.95       78.77      6.33 o 
  -2  -7  10       22.87       26.83      5.85 o 
  -1  -7  10       29.09       37.35      5.31 o 
   0  -7  10        0.27       -5.68      6.34 o 
   1  -7  10       44.27       48.89      5.78 o 
   2  -7  10        5.20        9.80      4.84 o 
   3  -7  10      293.35      280.22     23.18 o 
   4  -7  10      171.72      163.03     15.14 o 
   5  -7  10        7.02       10.88      6.13 o 
  -7  -6  10       61.30       66.75      9.43 o 
  -6  -6  10        4.34        2.10      6.81 o 
  -5  -6  10       52.25       53.64      8.93 o 
  -4  -6  10       39.76       44.81      7.47 o 
  -3  -6  10       48.18       49.46      5.17 o 
  -2  -6  10       28.00       28.75      7.01 o 
  -1  -6  10        0.01        4.18      5.48 o 
   0  -6  10      548.64      555.30     14.82 o 
   1  -6  10      285.64      298.87     12.65 o 
   2  -6  10       45.94       40.92      6.13 o 
   3  -6  10        4.27        3.81      4.21 o 
   4  -6  10       43.80       45.30     13.37 o 
   5  -6  10      204.91      208.81     10.19 o 
   6  -6  10       72.54       66.06      8.72 o 
  -7  -5  10       26.03       36.61      7.00 o 
  -6  -5  10       89.93       82.08      9.48 o 
  -5  -5  10        3.39        3.55      6.10 o 
  -4  -5  10        7.87        5.19      4.60 o 
  -3  -5  10       68.97       72.68      7.93 o 
  -2  -5  10      164.25      201.40     12.33 o 
  -1  -5  10        1.73        4.12      4.64 o 
   0  -5  10       39.54       46.48      5.15 o 
   1  -5  10      147.13      151.51      7.95 o 
   2  -5  10      932.32      953.71     19.15 o 
   3  -5  10      137.82      149.15      8.05 o 
   4  -5  10        0.24       -2.89      4.11 o 
   5  -5  10        1.88        2.41      4.68 o 
   6  -5  10       49.03       50.23      5.96 o 
   7  -5  10      110.42       99.73     11.84 o 
  -8  -4  10        1.69       -3.84      7.68 o 
  -7  -4  10       96.83      105.56     10.68 o 
  -6  -4  10       74.35       78.56      9.56 o 
  -5  -4  10       58.60       55.27      7.55 o 
  -4  -4  10       10.19        7.48      2.87 o 
  -3  -4  10       44.18       41.72      6.80 o 
  -2  -4  10      370.54      390.23     16.01 o 
  -1  -4  10        8.64        8.26      4.41 o 
   0  -4  10      554.00      579.05     19.75 o 
   1  -4  10        3.10        1.54      3.40 o 
   2  -4  10       36.15       30.01      6.23 o 
   3  -4  10      333.08      313.82     10.60 o 
   4  -4  10      503.03      510.73     13.59 o 
   5  -4  10      156.88      135.78     13.35 o 
   6  -4  10      288.52      283.51     18.44 o 
   7  -4  10       72.74       64.90     10.45 o 
  -8  -3  10      100.80      108.72     10.99 o 
  -7  -3  10       53.38       64.48      9.01 o 
  -6  -3  10       84.08       86.11      9.08 o 
  -5  -3  10      240.59      252.17      7.90 o 
  -4  -3  10      560.46      572.24     11.76 o 
  -3  -3  10      522.54      530.29     18.11 o 
  -2  -3  10      359.06      365.72     15.06 o 
  -1  -3  10      594.30      593.36     18.96 o 
   0  -3  10      312.79      294.92     13.98 o 
   1  -3  10      416.86      412.19     16.58 o 
   2  -3  10        7.68        4.68      3.02 o 
   3  -3  10      226.45      219.13      8.63 o 
   4  -3  10      174.46      172.27      7.90 o 
   5  -3  10        4.42        3.39      3.69 o 
   6  -3  10       42.33       43.62      5.54 o 
   7  -3  10       51.62       48.65      8.74 o 
   8  -3  10       11.53       11.33      8.46 o 
  -8  -2  10       80.09       78.97      6.63 o 
  -7  -2  10        4.15        9.21      3.75 o 
  -6  -2  10       50.62       47.22      4.49 o 
  -5  -2  10       38.88       42.65      3.13 o 
  -4  -2  10        0.93        1.28      1.82 o 
  -3  -2  10       31.20       29.59      2.96 o 
  -2  -2  10       21.17       30.44      5.68 o 
  -1  -2  10      127.48      130.97      9.02 o 
   0  -2  10      828.99      780.60     21.03 o 
   1  -2  10      120.87      108.63      8.81 o 
   2  -2  10        1.17        2.85      4.49 o 
   3  -2  10      333.42      325.52     10.05 o 
   4  -2  10        0.84        1.08      3.08 o 
   5  -2  10      373.50      353.44     10.79 o 
   6  -2  10       21.88       21.48      7.47 o 
   7  -2  10       72.58       61.90      9.85 o 
   8  -2  10      176.69      170.60     14.33 o 
  -9  -1  10       17.10       25.62      7.42 o 
  -8  -1  10       24.07       26.92      4.73 o 
  -7  -1  10      567.67      603.60     14.07 o 
  -6  -1  10        2.56        0.04      2.31 o 
  -5  -1  10       57.53       55.65      2.72 o 
  -4  -1  10      332.67      333.11     18.48 o 
  -3  -1  10       57.79       61.32      3.70 o 
  -2  -1  10      163.12      171.14      9.76 o 
  -1  -1  10      163.30      148.87      9.41 o 
   0  -1  10       17.38       20.78      4.80 o 
   1  -1  10      117.09      102.29      8.38 o 
   2  -1  10        8.55       -1.06      4.40 o 
   3  -1  10      282.55      281.94     13.96 o 
   4  -1  10      347.76      351.11     15.91 o 
   5  -1  10      298.21      281.55      9.12 o 
   6  -1  10        7.75        8.55      5.76 o 
   7  -1  10       50.06       54.59      8.67 o 
   8  -1  10       22.92       18.93      8.43 o 
  -9   0  10        2.93        2.89      8.02 o 
  -8   0  10       45.91       41.45      4.00 o 
  -7   0  10       17.42       19.28      2.54 o 
  -6   0  10      537.98      543.75      9.61 o 
  -5   0  10      565.72      572.06      9.18 o 
  -4   0  10       34.61       33.44      2.50 o 
  -3   0  10       11.39       10.44      1.54 o 
  -2   0  10       73.61       85.00      2.94 o 
  -1   0  10        7.28        6.31      0.67 o 
   0   0  10       70.47       95.03      7.44 o 
   1   0  10     1061.73     1064.84     23.33 o 
   2   0  10        9.17        4.20      4.53 o 
   3   0  10       50.84       47.77      6.90 o 
   4   0  10      269.46      265.33     13.97 o 
   5   0  10       76.42       80.38      9.32 o 
   6   0  10        6.47        8.96      6.18 o 
   7   0  10       30.60       30.82      7.69 o 
   8   0  10       72.79       78.64     10.61 o 
   9   0  10        3.79        6.37      8.55 o 
  -9   1  10       35.69       26.08      5.08 o 
  -8   1  10      176.51      191.53      8.66 o 
  -7   1  10        4.67        7.19      3.13 o 
  -6   1  10      136.26      129.44      5.10 o 
  -5   1  10        8.51        8.85      2.19 o 
  -4   1  10      451.67      450.28      6.94 o 
  -3   1  10       43.47       38.92      3.05 o 
  -2   1  10      374.30      362.27      6.47 o 
  -1   1  10       85.40       66.40      1.83 o 
   0   1  10       21.97       23.82      4.85 o 
   1   1  10        5.35        4.89      2.01 o 
   2   1  10      557.88      521.52      8.38 o 
   3   1  10      255.33      250.29     12.49 o 
   4   1  10      200.40      180.70      4.86 o 
   5   1  10        4.44        5.85      2.21 o 
   6   1  10       92.48      111.03     10.63 o 
   7   1  10        3.77       11.34      5.89 o 
   8   1  10        0.25        2.93      6.72 o 
   9   1  10       83.02       76.14     10.86 o 
  -9   2  10        5.47        7.76      5.82 o 
  -8   2  10        0.43        0.11      3.43 o 
  -7   2  10       30.35       29.17      3.24 o 
  -6   2  10       33.72       34.61      4.56 o 
  -5   2  10        4.48        6.65      2.18 o 
  -4   2  10      186.00      186.30      5.59 o 
  -3   2  10      405.81      421.66      9.66 o 
  -2   2  10        0.24        2.43      1.58 o 
  -1   2  10      139.64      149.54      3.99 o 
   0   2  10     1300.48     1247.42     19.72 o 
   1   2  10      369.30      343.45     12.91 o 
   2   2  10        6.22        6.99      0.76 o 
   3   2  10      375.48      362.88      6.03 o 
   4   2  10      891.98      892.90     26.83 o 
   5   2  10        5.17        5.46      2.19 o 
   6   2  10       44.68       42.32      3.98 o 
   7   2  10       57.90       60.03      4.84 o 
   8   2  10       65.17       83.96     10.65 o 
   9   2  10       30.17       41.60      8.84 o 
  -9   3  10        3.50        4.71      5.48 o 
  -8   3  10       16.60       12.84      3.49 o 
  -7   3  10        5.80        7.87      2.92 o 
  -6   3  10        4.65        3.99      3.20 o 
  -5   3  10       23.17       23.61      2.65 o 
  -4   3  10       74.74       72.61      3.63 o 
  -3   3  10      452.85      455.98     12.44 o 
  -2   3  10      290.88      242.22     15.12 o 
  -1   3  10        4.74        2.95      1.58 o 
   0   3  10       72.83       93.41      3.54 o 
   1   3  10      515.16      512.57      6.34 o 
   2   3  10      150.02      145.27      4.10 o 
   3   3  10       37.91       35.97      4.28 o 
   4   3  10       23.28       20.87      2.50 o 
   5   3  10       21.03       24.70      2.91 o 
   6   3  10        0.77        6.59      3.19 o 
   7   3  10       54.20       50.15      5.79 o 
   8   3  10       47.73       49.40      5.24 o 
   9   3  10      188.55      191.66     15.12 o 
  -9   4  10        4.58        5.05      5.42 o 
  -8   4  10       13.80       15.08      3.72 o 
  -7   4  10       77.30       73.13      5.65 o 
  -6   4  10      150.80      151.87      8.04 o 
  -5   4  10      147.44      154.33      6.91 o 
  -4   4  10       54.83       60.82      5.10 o 
  -3   4  10      125.10      125.87     10.77 o 
  -2   4  10      160.56      151.08      5.69 o 
  -1   4  10      931.45      952.55     17.64 o 
   0   4  10        8.91        9.25      5.04 o 
   1   4  10      216.29      234.27     10.20 o 
   2   4  10      403.47      348.66      7.05 o 
   3   4  10     1110.93     1075.40     22.31 o 
   4   4  10       28.35       19.06      2.79 o 
   5   4  10      180.03      164.21      6.30 o 
   6   4  10      104.69      102.91      8.09 o 
   7   4  10       16.51       19.85      3.49 o 
   8   4  10       29.93       33.83      4.85 o 
   9   4  10      354.62      388.24     14.30 o 
  -9   5  10        3.53       -1.59      9.36 o 
  -8   5  10       75.53       71.78      6.28 o 
  -7   5  10        6.15        3.60      4.00 o 
  -6   5  10       51.79       50.48      4.61 o 
  -5   5  10       48.46       49.59      7.08 o 
  -4   5  10       41.71       44.12      6.34 o 
  -3   5  10      213.38      197.77      5.89 o 
  -2   5  10      407.45      374.22      8.32 o 
  -1   5  10      461.27      468.66      9.66 o 
   0   5  10      950.06      975.47     14.27 o 
   1   5  10      772.19      747.14     17.44 o 
   2   5  10        1.95        1.64      1.75 o 
   3   5  10      141.85      129.51      5.12 o 
   4   5  10       75.86       64.12      4.95 o 
   5   5  10        9.88       12.18      2.52 o 
   6   5  10      509.92      459.96     11.15 o 
   7   5  10      189.67      186.65      7.96 o 
   8   5  10        0.92        1.72      3.94 o 
   9   5  10       22.38       22.11      5.00 o 
  -8   6  10        7.34       -0.53      8.18 o 
  -7   6  10      209.69      195.50     13.26 o 
  -6   6  10      290.81      290.26     15.17 o 
  -5   6  10       15.14       18.02      5.94 o 
  -4   6  10      125.36      138.11     10.14 o 
  -3   6  10       55.83       54.06      7.09 o 
  -2   6  10      304.14      323.11      7.90 o 
  -1   6  10       17.99       25.09      3.18 o 
   0   6  10        4.11        4.26      2.50 o 
   1   6  10     1102.79     1065.14     15.40 o 
   2   6  10       22.38       21.49      4.61 o 
   3   6  10      242.59      228.06      6.91 o 
   4   6  10      112.33      108.06      5.27 o 
   5   6  10      158.11      144.60      6.34 o 
   6   6  10       65.91       64.87      5.01 o 
   7   6  10        9.52        9.77      3.58 o 
   8   6  10       33.42       32.51      5.19 o 
   9   6  10       81.55       95.48      7.54 o 
  10   6  10       13.50       14.02      7.76 o 
  -8   7  10      210.58      226.07     15.12 o 
  -7   7  10       10.91        6.97      6.29 o 
  -6   7  10       31.14       34.40      7.50 o 
  -5   7  10      117.98      111.86     10.10 o 
  -4   7  10      334.28      337.39     15.60 o 
  -3   7  10        9.47        2.53      4.50 o 
  -2   7  10      477.28      486.72     17.17 o 
  -1   7  10       75.53       73.73      3.87 o 
   0   7  10        0.31        3.25      2.27 o 
   1   7  10      297.41      309.46      8.47 o 
   2   7  10        0.75        2.17      2.81 o 
   3   7  10      263.39      248.47      7.49 o 
   4   7  10       69.58       68.34      4.70 o 
   5   7  10        3.16        7.87      2.78 o 
   6   7  10      319.48      315.06      9.86 o 
   7   7  10      169.10      158.77      9.46 o 
   8   7  10      154.60      155.08      8.35 o 
   9   7  10      188.86      187.03     12.41 o 
  10   7  10        1.71        0.02      8.00 o 
  -7   8  10       57.05       53.18      8.85 o 
  -6   8  10       66.01       55.07      8.82 o 
  -5   8  10      118.86      138.80     11.15 o 
  -4   8  10       12.81       14.77      6.05 o 
  -3   8  10      573.45      544.56     19.51 o 
  -2   8  10      474.77      431.20     16.69 o 
  -1   8  10       67.58       80.16      8.08 o 
   0   8  10      815.21      805.42     12.26 o 
   1   8  10       80.09       78.82      4.66 o 
   2   8  10       28.91       28.24      3.52 o 
   3   8  10      194.54      205.42      6.02 o 
   4   8  10      586.33      590.67     12.22 o 
   5   8  10        5.62        5.86      3.02 o 
   6   8  10        0.49        3.63      3.26 o 
   7   8  10       11.66       12.66      3.64 o 
   8   8  10       44.61       48.71      7.23 o 
   9   8  10       16.74       12.90      6.39 o 
  10   8  10        4.77       -2.02      8.07 o 
  -6   9  10        0.08        2.09      6.85 o 
  -5   9  10        3.99        2.48      6.80 o 
  -4   9  10        0.00        3.71      6.18 o 
  -3   9  10      360.23      342.55     16.15 o 
  -2   9  10       54.90       64.89      7.94 o 
  -1   9  10      154.73      126.80     10.05 o 
   0   9  10      231.59      248.64     12.95 o 
   1   9  10      364.07      332.02     14.38 o 
   2   9  10       42.89       36.75      3.82 o 
   3   9  10       10.62       12.48      3.23 o 
   4   9  10       16.42       12.46      2.57 o 
   5   9  10      239.86      238.38     11.51 o 
   6   9  10      131.72      128.87      9.22 o 
   7   9  10       28.15       33.96      6.17 o 
   8   9  10      207.34      215.19     13.07 o 
   9   9  10       14.81        9.55      7.16 o 
  -6  10  10       27.81       27.79      8.63 o 
  -5  10  10       11.96       16.03      7.51 o 
  -4  10  10        2.77        2.16      6.97 o 
  -3  10  10       14.89       21.23      6.73 o 
  -2  10  10       87.34       90.14      9.44 o 
  -1  10  10      396.35      377.54     16.55 o 
   0  10  10       67.59       62.41      7.80 o 
   1  10  10       64.73       61.50      7.45 o 
   2  10  10      132.12      152.10     10.23 o 
   3  10  10      114.63       99.57      8.91 o 
   4  10  10       16.29       20.01      3.70 o 
   5  10  10       17.18       13.36      3.19 o 
   6  10  10       28.22       25.61      3.88 o 
   7  10  10      325.44      354.64     16.55 o 
   8  10  10       14.22        8.14      6.24 o 
   9  10  10      133.43      151.27     11.82 o 
  -5  11  10        2.34        6.34      7.71 o 
  -4  11  10       47.37       54.67      9.14 o 
  -3  11  10       52.00       68.89      9.15 o 
  -2  11  10        2.60        1.22      6.25 o 
  -1  11  10       89.57       93.20      9.33 o 
   0  11  10      355.05      331.74     15.89 o 
   1  11  10       12.67       21.94      5.60 o 
   2  11  10      141.38      140.13     10.21 o 
   3  11  10        0.29        0.94      4.59 o 
   4  11  10       55.72       57.65      6.62 o 
   5  11  10       36.09       31.05      4.29 o 
   6  11  10      133.71      151.25      7.45 o 
   7  11  10       33.40       24.38      6.37 o 
   8  11  10       46.44       48.47      7.28 o 
  -4  12  10       96.60      112.71     11.82 o 
  -3  12  10       67.94       58.66      9.81 o 
  -2  12  10      108.99      115.66     11.37 o 
  -1  12  10      332.87      368.83     17.42 o 
   0  12  10       22.24       26.85      5.72 o 
   1  12  10       12.70        8.26      5.14 o 
   2  12  10       37.59       33.09      6.97 o 
   3  12  10       68.62       81.41      8.26 o 
   4  12  10      283.62      280.98      9.99 o 
   5  12  10        0.04       -0.30      4.19 o 
   6  12  10        5.93        8.49      3.99 o 
   7  12  10        7.99        4.67      6.74 o 
   8  12  10      169.23      188.27     13.72 o 
  -3  13  10        7.96        2.58      5.49 o 
  -2  13  10        0.00       -1.96      4.74 o 
  -1  13  10        0.05       -4.50      4.90 o 
   0  13  10        1.98       15.64      6.74 o 
   1  13  10        0.11       -2.89      5.27 o 
   2  13  10        3.98       -1.17      5.82 o 
   3  13  10       17.36       18.00      5.96 o 
   4  13  10       92.83       84.19      6.39 o 
   5  13  10       53.32       58.73      5.30 o 
   6  13  10       98.60       97.27      9.86 o 
   7  13  10       41.72       44.31      7.88 o 
  -1  14  10        1.79       -3.95      5.69 o 
   0  14  10       99.70      110.32      8.04 o 
   1  14  10       45.01       39.20      7.83 o 
   2  14  10       13.29       10.89      6.13 o 
   3  14  10       59.69       56.59      8.28 o 
   4  14  10       13.60        5.29      4.57 o 
   5  14  10      118.12      137.65     11.61 o 
   6  14  10        1.37       -0.65      6.42 o 
   0  15  10      132.72      144.95      8.98 o 
   1  15  10       69.53       70.84      9.86 o 
   2  15  10      140.00      138.64     11.63 o 
   3  15  10       19.13       12.36      7.89 o 
  -4  -8  11      159.04      159.09     12.46 o 
  -3  -8  11       10.96       16.29      7.93 o 
  -2  -8  11       96.12       95.84     10.72 o 
  -1  -8  11        5.00       11.81      8.06 o 
   0  -8  11       37.85       43.19      5.91 o 
   1  -8  11      172.55      164.59      9.81 o 
   2  -8  11       68.73       72.25      7.42 o 
  -5  -7  11       56.06       64.11      9.02 o 
  -4  -7  11        0.27       -3.53      4.83 o 
  -3  -7  11      148.87      157.49     13.28 o 
  -2  -7  11      246.68      288.39     16.68 o 
  -1  -7  11       27.43       34.02      7.23 o 
   0  -7  11       21.83       32.56      7.91 o 
   1  -7  11       83.15       81.20      7.02 o 
   2  -7  11       58.12       41.71      5.66 o 
   3  -7  11      184.96      165.88     12.18 o 
   4  -7  11        4.06        3.72      8.61 o 
   5  -7  11       36.35       45.20      9.24 o 
  -6  -6  11       13.79        9.03      8.20 o 
  -5  -6  11       21.72       21.23      7.17 o 
  -4  -6  11      179.30      189.78     16.24 o 
  -3  -6  11       95.97      109.34     11.04 o 
  -2  -6  11       21.18       24.62      6.85 o 
  -1  -6  11      335.36      402.20     18.43 o 
   0  -6  11      267.37      307.80     16.47 o 
   1  -6  11        3.89        4.38      4.60 o 
   2  -6  11        6.55       10.13      4.47 o 
   3  -6  11      297.76      295.75     11.78 o 
   4  -6  11      103.72       88.86      8.31 o 
   5  -6  11        5.24       11.32      5.90 o 
  -6  -5  11       40.46       52.78      8.82 o 
  -5  -5  11      198.17      208.49     14.10 o 
  -4  -5  11        7.73        4.41      5.79 o 
  -3  -5  11        1.03        6.75      3.96 o 
  -2  -5  11      120.71      112.29     10.88 o 
  -1  -5  11      125.46      118.53     10.18 o 
   0  -5  11       80.46       89.00      9.06 o 
   1  -5  11      106.25      108.01     10.54 o 
   2  -5  11      114.18      104.99      8.86 o 
   3  -5  11       79.91       82.28      6.75 o 
   4  -5  11       10.37       10.96      4.83 o 
   5  -5  11       34.40       38.46      5.68 o 
   6  -5  11       68.09       60.07     10.38 o 
  -7  -4  11        0.77       -0.95      7.91 o 
  -6  -4  11      243.97      256.51     15.61 o 
  -5  -4  11      392.27      410.74     18.40 o 
  -4  -4  11      220.83      194.25     12.97 o 
  -3  -4  11      255.78      255.78      9.99 o 
  -2  -4  11        0.76        3.69      5.47 o 
  -1  -4  11       91.32      108.73      9.47 o 
   0  -4  11       22.70       12.98      6.00 o 
   1  -4  11      149.35      162.29     12.01 o 
   2  -4  11       30.01       26.36      4.77 o 
   3  -4  11       25.73       26.06      4.65 o 
   4  -4  11       32.28       24.08      4.78 o 
   5  -4  11      144.47      151.22     10.08 o 
   6  -4  11        0.77       -8.99      8.99 o 
  -7  -3  11       58.40       62.32      9.48 o 
  -6  -3  11       15.80       19.76      6.37 o 
  -5  -3  11       10.58       13.57      5.32 o 
  -4  -3  11       44.82       51.44      4.85 o 
  -3  -3  11        1.36        2.08      3.40 o 
  -2  -3  11      186.70      196.07     11.97 o 
  -1  -3  11       49.16       45.74      6.93 o 
   0  -3  11       70.50       65.04      7.40 o 
   1  -3  11       63.41       69.16      8.17 o 
   2  -3  11       50.85       58.99      7.68 o 
   3  -3  11        6.28        3.46      3.46 o 
   4  -3  11       22.84       14.49      4.28 o 
   5  -3  11       19.04       19.08      5.04 o 
   6  -3  11      879.56      904.19     29.70 o 
   7  -3  11      131.88      124.77     12.91 o 
  -8  -2  11       33.20       34.40      8.33 o 
  -7  -2  11       44.43       31.81      7.09 o 
  -6  -2  11      333.41      324.39     16.48 o 
  -5  -2  11       14.45       13.70      3.28 o 
  -4  -2  11        0.57       -1.51      2.67 o 
  -3  -2  11        0.89       -0.64      2.46 o 
  -2  -2  11       50.14       52.71      6.79 o 
  -1  -2  11        0.02        2.41      4.20 o 
   0  -2  11       30.28       26.25      5.65 o 
   1  -2  11        8.03       15.48      5.56 o 
   2  -2  11       99.18       94.92      9.46 o 
   3  -2  11      491.79      484.43     19.09 o 
   4  -2  11      128.50      112.89     10.04 o 
   5  -2  11        7.26        7.13      6.43 o 
   6  -2  11       12.51       12.33      7.48 o 
   7  -2  11      133.94      168.06     14.01 o 
  -8  -1  11      242.31      247.22     15.55 o 
  -7  -1  11      121.04      105.23     10.74 o 
  -6  -1  11       32.60       40.55      4.17 o 
  -5  -1  11      107.61      111.26      6.20 o 
  -4  -1  11        4.24        1.32      2.56 o 
  -3  -1  11        6.29        7.67      2.34 o 
  -2  -1  11      141.38      142.49      9.79 o 
  -1  -1  11      246.13      222.50     11.82 o 
   0  -1  11      444.32      402.50     15.65 o 
   1  -1  11      286.32      288.92     14.00 o 
   2  -1  11        2.86        0.67      5.14 o 
   3  -1  11      157.64      143.22     10.64 o 
   4  -1  11      124.73      120.71     10.45 o 
   5  -1  11      129.27      130.28     11.59 o 
   6  -1  11      127.28      108.19     11.25 o 
   7  -1  11       61.05       72.52     10.86 o 
   8  -1  11        2.25        5.47      9.53 o 
  -8   0  11      190.97      197.70     13.84 o 
  -7   0  11       50.60       55.27      7.97 o 
  -6   0  11      153.98      149.87      8.70 o 
  -5   0  11       49.22       51.37      4.60 o 
  -4   0  11      125.15      123.05      5.16 o 
  -3   0  11       46.75       53.96      4.23 o 
  -2   0  11       11.35        9.31      4.35 o 
  -1   0  11      354.67      350.09     13.97 o 
   0   0  11      627.94      596.97     18.35 o 
   1   0  11       20.31       17.35      5.10 o 
   2   0  11      118.41      114.69      9.65 o 
   3   0  11      206.03      216.45     12.79 o 
   4   0  11        0.29        0.22      4.85 o 
   5   0  11        4.27        3.55      5.89 o 
   6   0  11       66.05       65.03      9.61 o 
   7   0  11      292.41      306.58     17.93 o 
   8   0  11        1.23        5.39      7.75 o 
  -9   1  11      121.23      127.80     11.88 o 
  -8   1  11        0.42        1.49      7.22 o 
  -7   1  11       64.92       65.65      7.13 o 
  -6   1  11        0.65        3.48      2.64 o 
  -5   1  11      180.46      188.30      5.06 o 
  -4   1  11       10.20       12.46      1.89 o 
  -3   1  11      185.78      184.89      7.04 o 
  -2   1  11      152.65      153.67      6.52 o 
  -1   1  11      431.28      416.30     14.50 o 
   0   1  11      712.20      701.89     19.20 o 
   1   1  11      714.28      726.17     20.09 o 
   2   1  11        0.02       -1.51      4.61 o 
   3   1  11      137.69      144.79     10.51 o 
   4   1  11       60.57       61.62      8.27 o 
   5   1  11      253.59      254.69     14.63 o 
   6   1  11        4.25        5.11      5.56 o 
   7   1  11      106.53      106.86     11.45 o 
   8   1  11       59.80       70.25     10.24 o 
  -9   2  11      263.23      278.08     15.86 o 
  -8   2  11       17.74       20.37      4.55 o 
  -7   2  11        9.48        8.04      3.19 o 
  -6   2  11        0.10        2.62      2.22 o 
  -5   2  11      483.52      488.36      9.45 o 
  -4   2  11       27.96       27.53      2.85 o 
  -3   2  11       63.16       71.03     12.17 o 
  -2   2  11       39.09       38.40      3.87 o 
  -1   2  11      572.41      521.14     15.51 o 
   0   2  11       53.19       47.75      5.56 o 
   1   2  11       60.81       44.27      6.15 o 
   2   2  11      176.02      152.69      9.87 o 
   3   2  11      110.63       99.19      8.92 o 
   4   2  11      260.34      246.24     13.60 o 
   5   2  11        0.04        1.18      5.44 o 
   6   2  11       12.39       15.18      6.74 o 
   7   2  11      246.06      276.43     17.07 o 
   8   2  11       54.32       75.22     10.27 o 
  -9   3  11        9.67       19.79      8.22 o 
  -8   3  11      163.31      151.22      6.60 o 
  -7   3  11       95.07      102.77      5.30 o 
  -6   3  11        0.69        0.12      2.86 o 
  -5   3  11       89.27       95.16      5.42 o 
  -4   3  11      168.03      168.99      9.72 o 
  -3   3  11      471.80      481.94     10.66 o 
  -2   3  11      122.85      107.43      5.51 o 
  -1   3  11      253.32      215.22      9.12 o 
   0   3  11        5.41       10.90      3.80 o 
   1   3  11       25.28       20.91      1.79 o 
   2   3  11      324.40      291.68     10.70 o 
   3   3  11      262.59      218.52     10.94 o 
   4   3  11      194.18      175.10      5.39 o 
   5   3  11      140.21      129.00     10.95 o 
   6   3  11      162.19      181.42     13.18 o 
   7   3  11      104.66      112.02     11.71 o 
   8   3  11        0.05        5.55      8.22 o 
   9   3  11       37.64       31.37      9.40 o 
  -9   4  11       44.99       47.34      9.32 o 
  -8   4  11       28.52       25.70      4.20 o 
  -7   4  11       15.34       19.00      3.40 o 
  -6   4  11      343.12      343.88     10.90 o 
  -5   4  11        9.68       13.24      4.93 o 
  -4   4  11       12.81       11.72      2.72 o 
  -3   4  11        3.35        8.62      2.87 o 
  -2   4  11      228.08      224.02      7.23 o 
  -1   4  11      481.97      412.56     22.00 o 
   0   4  11       59.90       61.82      5.93 o 
   1   4  11       48.20       34.48      3.75 o 
   2   4  11      210.83      189.83      6.63 o 
   3   4  11      540.65      548.23      9.16 o 
   4   4  11      186.67      154.48      5.50 o 
   5   4  11       69.75       59.27      4.17 o 
   6   4  11       30.83       25.86      3.50 o 
   7   4  11       89.67       91.62     10.46 o 
   8   4  11      256.02      264.12     16.56 o 
   9   4  11        0.00        0.08      8.49 o 
  -8   5  11      242.74      239.68     22.02 o 
  -7   5  11       58.61       42.50      7.58 o 
  -6   5  11      155.64      132.95     10.83 o 
  -5   5  11        1.72       -1.15      5.39 o 
  -4   5  11      122.21      126.73      9.88 o 
  -3   5  11      184.94      180.23      6.29 o 
  -2   5  11      466.75      410.93      9.49 o 
  -1   5  11       11.81        8.09      2.51 o 
   0   5  11       29.40       24.98      3.37 o 
   1   5  11        0.44       -0.86      3.73 o 
   2   5  11      250.96      250.18      6.57 o 
   3   5  11      235.82      210.31      6.33 o 
   4   5  11      127.33      142.79      5.69 o 
   5   5  11      412.61      421.21     10.03 o 
   6   5  11        0.78        0.19      3.09 o 
   7   5  11       89.97       78.31     10.23 o 
   8   5  11        0.08        7.88      6.61 o 
   9   5  11      116.29      135.53     13.37 o 
  -8   6  11        8.36       -2.74      8.93 o 
  -7   6  11      324.63      320.78     17.32 o 
  -6   6  11      296.25      303.39     16.12 o 
  -5   6  11       29.23       35.98      6.84 o 
  -4   6  11      431.64      436.23     17.61 o 
  -3   6  11       37.41       37.05      6.04 o 
  -2   6  11       50.52       69.08      4.20 o 
  -1   6  11      136.32      150.95      6.09 o 
   0   6  11       11.17       12.06      3.03 o 
   1   6  11       99.54       87.01      7.39 o 
   2   6  11      177.28      174.52      6.00 o 
   3   6  11       33.11       39.53      3.41 o 
   4   6  11        0.09       -0.34      2.43 o 
   5   6  11        0.98        2.01      2.65 o 
   6   6  11      212.16      231.06      8.38 o 
   7   6  11      285.93      286.83      9.88 o 
   8   6  11        0.24       -2.22      4.37 o 
   9   6  11       11.91       14.36      9.09 o 
  -7   7  11      106.39      105.14     11.01 o 
  -6   7  11        0.00        3.38      7.26 o 
  -5   7  11      267.52      262.97     14.71 o 
  -4   7  11       13.24       19.93      6.19 o 
  -3   7  11      122.60      150.88     11.28 o 
  -2   7  11        7.59        3.86      5.30 o 
  -1   7  11        9.47        8.17      3.53 o 
   0   7  11      593.13      616.77     11.80 o 
   1   7  11      197.83      216.87     14.09 o 
   2   7  11      387.22      350.62      9.83 o 
   3   7  11        4.36        5.86      2.53 o 
   4   7  11      295.66      316.37      8.95 o 
   5   7  11       38.49       46.86      4.46 o 
   6   7  11      149.93      132.17      6.84 o 
   7   7  11      109.19      103.49      6.54 o 
   8   7  11       14.01        5.89      6.30 o 
   9   7  11        0.01       -1.11      5.09 o 
  -7   8  11        1.62        4.87      8.46 o 
  -6   8  11       64.18       67.65      9.96 o 
  -5   8  11      266.44      251.68     14.87 o 
  -4   8  11       48.87       48.19      8.48 o 
  -3   8  11       31.63       28.66      6.22 o 
  -2   8  11      235.85      262.10     13.84 o 
  -1   8  11      148.96      133.38     10.44 o 
   0   8  11       33.63       34.14      3.35 o 
   1   8  11       68.98       60.60      5.98 o 
   2   8  11      267.82      295.91      9.16 o 
   3   8  11      158.58      181.64      5.90 o 
   4   8  11        2.41        3.85      2.85 o 
   5   8  11       29.61       32.35      4.05 o 
   6   8  11      200.81      215.65      8.72 o 
   7   8  11       18.47       16.10      4.14 o 
   8   8  11      112.65      122.87      7.92 o 
   9   8  11        0.13        1.57      7.41 o 
  -6   9  11       35.15       25.92      7.09 o 
  -5   9  11       97.99       99.63     11.26 o 
  -4   9  11      271.86      269.55     15.72 o 
  -3   9  11       71.86       72.68      8.58 o 
  -2   9  11      102.89       98.49      9.28 o 
  -1   9  11       25.69       53.31      7.32 o 
   0   9  11       82.05       88.55      8.70 o 
   1   9  11       11.12        9.30      2.91 o 
   2   9  11       24.28       29.11      3.68 o 
   3   9  11       72.39       75.93      4.80 o 
   4   9  11      276.68      298.48      7.74 o 
   5   9  11       62.69       70.63      6.70 o 
   6   9  11      305.79      291.21     10.09 o 
   7   9  11       99.17      105.37      9.18 o 
   8   9  11        3.63        1.91      6.26 o 
   9   9  11       16.57       15.28      7.88 o 
  -5  10  11      168.36      187.32     14.59 o 
  -4  10  11       71.00       76.95     10.32 o 
  -3  10  11      176.37      197.98     13.65 o 
  -2  10  11      131.16      125.41     11.00 o 
  -1  10  11       22.30       25.76      6.16 o 
   0  10  11      224.21      225.38     13.15 o 
   1  10  11      102.19      122.54     10.04 o 
   2  10  11        1.71        4.00      4.67 o 
   3  10  11       49.61       46.27      6.88 o 
   4  10  11       95.51       90.74      5.96 o 
   5  10  11       15.49       12.51      3.76 o 
   6  10  11       10.39        9.81      3.69 o 
   7  10  11      355.57      371.80     16.25 o 
   8  10  11      281.08      266.63     14.59 o 
   9  10  11        1.28        5.41      8.17 o 
  -4  11  11       67.53       69.79     10.49 o 
  -3  11  11       10.63       12.58      5.68 o 
  -2  11  11       19.52       19.43      7.15 o 
  -1  11  11       16.67       12.76      5.49 o 
   0  11  11        0.35       -2.63      6.06 o 
   1  11  11       69.83       85.75      9.06 o 
   2  11  11        3.79        2.22      5.38 o 
   3  11  11      177.59      175.56     11.86 o 
   4  11  11        0.02       -0.38      3.45 o 
   5  11  11      163.38      177.91      8.24 o 
   6  11  11       68.78       64.79      5.76 o 
   7  11  11       66.07       64.93      5.99 o 
   8  11  11        0.30       -0.64      7.54 o 
  -3  12  11        6.33       12.77      8.23 o 
  -2  12  11        0.45       -2.27      6.64 o 
  -1  12  11       78.87       68.72      9.16 o 
   0  12  11       20.22       20.41      6.19 o 
   1  12  11       59.31       62.44      8.18 o 
   2  12  11       32.84       30.35      6.42 o 
   3  12  11       37.76       36.51      6.92 o 
   4  12  11        4.32       -2.37      3.95 o 
   5  12  11       16.67       14.60      3.97 o 
   6  12  11      200.65      221.68      9.60 o 
   7  12  11      353.89      350.28     17.21 o 
  -2  13  11       64.56       66.77      9.55 o 
  -1  13  11      219.74      206.27     14.29 o 
   0  13  11       81.74       99.89     11.30 o 
   1  13  11        4.36        2.20      6.55 o 
   2  13  11      132.49      135.03     11.15 o 
   3  13  11       15.47       15.58      6.16 o 
   4  13  11       52.32       47.80      6.60 o 
   5  13  11       80.38       76.79      6.27 o 
   6  13  11       84.79       76.89      9.31 o 
  -1  14  11       13.02       15.89      7.41 o 
   0  14  11      101.15      101.30     11.33 o 
   1  14  11      211.74      229.49     15.12 o 
   2  14  11       96.49       93.08     10.30 o 
   3  14  11       44.18       30.04      7.73 o 
   4  14  11       22.20       23.86      5.13 o 
   5  14  11        1.37        0.46      7.44 o 
   1  15  11       14.87        6.74      8.11 o 
   2  15  11        1.66        3.71      8.71 o 
   3  15  11      119.85      135.34     11.82 o 
  -3  -7  12      278.76      261.99     16.68 o 
  -2  -7  12       12.71       15.74      8.41 o 
  -1  -7  12       24.92       35.15      8.40 o 
   0  -7  12       66.40       54.43      8.79 o 
   1  -7  12       73.62       71.06     10.74 o 
   2  -7  12        2.24        4.40      7.67 o 
   3  -7  12       33.21       18.01      8.99 o 
  -5  -6  12        7.39        3.80      5.00 o 
  -4  -6  12       27.67       20.52      7.47 o 
  -3  -6  12       13.31       15.23      6.57 o 
  -2  -6  12      141.29      136.14     12.19 o 
  -1  -6  12       12.37       20.10      7.05 o 
   0  -6  12        2.58        7.16      7.41 o 
   1  -6  12       51.24       55.96      9.15 o 
   2  -6  12        8.08        9.78      5.20 o 
   3  -6  12       22.48       17.15      5.45 o 
   4  -6  12      136.98      135.05     12.36 o 
  -5  -5  12      187.74      182.99      9.62 o 
  -4  -5  12       10.74       19.62      5.02 o 
  -3  -5  12        2.63       10.46      6.40 o 
  -2  -5  12      181.23      209.08     14.00 o 
  -1  -5  12        5.14        2.03      5.63 o 
   0  -5  12       68.79       55.35      8.91 o 
   1  -5  12        0.28        4.23      7.09 o 
   2  -5  12      175.06      175.97     14.24 o 
   3  -5  12       39.76       27.67      6.96 o 
   4  -5  12      103.68      102.74      7.83 o 
  -6  -4  12      162.05      201.61     14.39 o 
  -5  -4  12        0.71       -0.96      5.00 o 
  -4  -4  12       85.99       81.22      6.81 o 
  -3  -4  12      250.03      252.20     14.95 o 
  -2  -4  12      152.43      148.44     11.90 o 
  -1  -4  12      211.62      224.78     13.76 o 
   0  -4  12      267.40      262.67     15.08 o 
   1  -4  12       23.10       19.48      6.68 o 
   2  -4  12      236.57      212.31     14.10 o 
   3  -4  12       41.37       36.75      8.21 o 
   4  -4  12      229.47      226.27     15.60 o 
   5  -4  12        0.56       -1.07      8.49 o 
  -6  -3  12       44.45       43.56      7.75 o 
  -5  -3  12       55.65       58.73      6.10 o 
  -4  -3  12       38.30       36.09      6.21 o 
  -3  -3  12      215.33      224.64      8.69 o 
  -2  -3  12        4.81       10.38      5.38 o 
  -1  -3  12       74.59       74.21      9.01 o 
   0  -3  12       48.65       42.39      7.86 o 
   1  -3  12      397.10      400.34     18.02 o 
   2  -3  12       75.26       78.73      9.27 o 
   3  -3  12        0.35        0.51      5.72 o 
   4  -3  12        1.16       -4.13      7.44 o 
   5  -3  12      152.70      174.95     13.80 o 
   6  -3  12       43.66       41.24     10.04 o 
  -7  -2  12      163.71      154.94     13.30 o 
  -6  -2  12        1.54       -5.36      6.79 o 
  -5  -2  12       87.82       96.03      6.75 o 
  -4  -2  12        7.04        7.61      3.04 o 
  -3  -2  12        9.06        8.60      3.24 o 
  -2  -2  12      125.86      116.65      9.79 o 
  -1  -2  12      483.88      466.37     18.24 o 
   0  -2  12        0.07        2.81      5.14 o 
   1  -2  12       78.59       78.06      8.68 o 
   2  -2  12       61.21       51.05      7.53 o 
   3  -2  12       15.65       19.43      6.81 o 
   4  -2  12       61.70       64.64      9.14 o 
   5  -2  12      133.60      152.56     12.93 o 
   6  -2  12        4.16       12.38      8.52 o 
  -7  -1  12      143.27      140.40     11.71 o 
  -6  -1  12        2.67        8.69      6.22 o 
  -5  -1  12       57.53       53.31      3.97 o 
  -4  -1  12      168.69      174.61      7.99 o 
  -3  -1  12      934.16      960.55     16.70 o 
  -2  -1  12      197.58      195.19     12.00 o 
  -1  -1  12       29.79       30.63      6.02 o 
   0  -1  12      253.17      262.25     13.56 o 
   1  -1  12      258.83      222.88     13.09 o 
   2  -1  12        3.39        2.13      5.35 o 
   3  -1  12       18.49       18.29      5.85 o 
   4  -1  12       18.14       23.81      7.16 o 
   5  -1  12        2.26        3.64      7.17 o 
   6  -1  12       61.90       60.70     10.16 o 
   7  -1  12       72.65       72.85     10.61 o 
  -8   0  12        1.67        2.23      8.09 o 
  -7   0  12       13.15       16.73      6.40 o 
  -6   0  12       75.03       79.91      5.92 o 
  -5   0  12        1.17        0.26      2.81 o 
  -4   0  12       11.38        7.98      3.28 o 
  -3   0  12       69.19       63.68      4.96 o 
  -2   0  12      442.17      451.77     16.67 o 
  -1   0  12      125.06      137.22      9.80 o 
   0   0  12        0.02        0.07      4.67 o 
   1   0  12      124.19       98.58      9.74 o 
   2   0  12       20.76       22.19      6.47 o 
   3   0  12       12.32       13.42      5.00 o 
   4   0  12        3.20        3.77      5.63 o 
   5   0  12      110.12      110.97     11.47 o 
   6   0  12      132.34      136.76     13.09 o 
   7   0  12       11.73       10.33      8.59 o 
  -8   1  12      110.77      104.58     10.76 o 
  -7   1  12       94.86       93.63      9.66 o 
  -6   1  12       31.81       33.28      3.43 o 
  -5   1  12        7.11       10.73      2.85 o 
  -4   1  12      188.75      193.68      9.17 o 
  -3   1  12       27.64       26.48      3.69 o 
  -2   1  12       18.48       15.52      3.42 o 
  -1   1  12        0.02        3.84      4.08 o 
   0   1  12      409.34      359.84     14.79 o 
   1   1  12      235.46      244.61     12.63 o 
   2   1  12      363.96      346.39     15.75 o 
   3   1  12        4.57        3.66      5.95 o 
   4   1  12       62.99       57.77      8.35 o 
   5   1  12       26.25       26.30      7.54 o 
   6   1  12       68.07       75.97     10.08 o 
   7   1  12        0.12        4.16      8.42 o 
  -8   2  12        2.67       -5.87      8.16 o 
  -7   2  12      127.33      127.81      7.37 o 
  -6   2  12       21.92       26.79      5.08 o 
  -5   2  12        1.61        2.10      3.35 o 
  -4   2  12      158.96      163.07      9.50 o 
  -3   2  12      293.12      276.72      8.95 o 
  -2   2  12        1.47        2.24      2.71 o 
  -1   2  12       61.70       56.36      6.44 o 
   0   2  12        2.57        0.95      4.97 o 
   1   2  12       88.93       99.86      8.52 o 
   2   2  12        0.05       -1.13      5.15 o 
   3   2  12      616.34      635.48     21.27 o 
   4   2  12      173.89      172.68     12.37 o 
   5   2  12       18.63       18.39      6.18 o 
   6   2  12       55.02       73.41      9.64 o 
   7   2  12      210.92      210.73     15.72 o 
   8   2  12      190.45      188.26     15.65 o 
  -8   3  12      187.00      198.93     13.20 o 
  -7   3  12       10.97       11.94      4.51 o 
  -6   3  12        5.99        8.29      3.12 o 
  -5   3  12      103.35      118.27      9.59 o 
  -4   3  12        1.26        1.94      3.00 o 
  -3   3  12        6.22        7.21      2.93 o 
  -2   3  12        6.30        4.12      2.85 o 
  -1   3  12       25.76       19.71      3.31 o 
   0   3  12      324.44      330.67     13.47 o 
   1   3  12      378.40      381.17     15.05 o 
   2   3  12      105.80       87.02      8.27 o 
   3   3  12      180.29      193.32     12.04 o 
   4   3  12      128.38      130.70     11.11 o 
   5   3  12      117.91      122.76     11.14 o 
   6   3  12       62.96       64.24      9.44 o 
   7   3  12       38.38       37.80      8.83 o 
   8   3  12        1.03        0.79      9.33 o 
  -8   4  12       13.30       13.59      5.85 o 
  -7   4  12       13.79       12.93      4.49 o 
  -6   4  12       94.14       95.30      9.36 o 
  -5   4  12      305.97      305.65     14.83 o 
  -4   4  12      412.63      394.68     16.35 o 
  -3   4  12       39.63       37.81      3.84 o 
  -2   4  12      128.00      125.05      6.07 o 
  -1   4  12       19.68       15.52      3.03 o 
   0   4  12       19.06       17.51      4.29 o 
   1   4  12      115.09       92.99      8.00 o 
   2   4  12      673.26      682.18     20.17 o 
   3   4  12      399.02      408.19     16.70 o 
   4   4  12       28.23       19.43      6.41 o 
   5   4  12       19.08       18.18      7.04 o 
   6   4  12      246.52      256.16     15.59 o 
   7   4  12       74.45       87.65     10.49 o 
   8   4  12        1.61        3.16      7.08 o 
  -8   5  12       22.28       13.62      6.22 o 
  -7   5  12       18.99       19.12      7.76 o 
  -6   5  12       12.61       14.70      6.00 o 
  -5   5  12      194.85      181.17     12.33 o 
  -4   5  12      412.60      443.73     17.65 o 
  -3   5  12      425.08      414.48      9.92 o 
  -2   5  12        1.72        3.03      2.70 o 
  -1   5  12      154.17      155.21      8.49 o 
   0   5  12       56.76       61.33      4.76 o 
   1   5  12       36.40       37.89      5.77 o 
   2   5  12       84.48       68.59      3.62 o 
   3   5  12       70.44       72.91      9.85 o 
   4   5  12       85.39       95.63      9.58 o 
   5   5  12        6.67       11.19      6.23 o 
   6   5  12       26.90       30.42      7.46 o 
   7   5  12        0.82        0.61      6.42 o 
   8   5  12        1.19        0.87      7.99 o 
  -7   6  12        0.20       -7.20      7.20 o 
  -6   6  12      338.60      353.51     17.43 o 
  -5   6  12      212.93      229.31     14.56 o 
  -4   6  12        4.91       10.04      5.64 o 
  -3   6  12       45.74       56.39      7.19 o 
  -2   6  12      957.18      957.98     14.66 o 
  -1   6  12       18.22       22.38      3.29 o 
   0   6  12        6.47       11.49      3.97 o 
   1   6  12        4.02        3.31      3.09 o 
   2   6  12       35.87       41.68      3.31 o 
   3   6  12        5.29        4.76      2.33 o 
   4   6  12       16.23       10.26      2.73 o 
   5   6  12      179.78      192.11      7.23 o 
   6   6  12        0.46        3.54      5.72 o 
   7   6  12      205.70      237.87     15.94 o 
   8   6  12      181.89      181.59     14.57 o 
  -7   7  12       37.72       36.31      7.84 o 
  -6   7  12       83.18       65.12      9.46 o 
  -5   7  12        0.28        0.31      5.88 o 
  -4   7  12      207.49      246.35     14.16 o 
  -3   7  12       93.41       83.57      9.28 o 
  -2   7  12       15.42       19.41      6.06 o 
  -1   7  12      109.62      110.42      5.46 o 
   0   7  12      330.55      319.62      9.19 o 
   1   7  12      137.19      135.94      6.60 o 
   2   7  12        4.13        5.09      2.05 o 
   3   7  12        6.93        8.06      2.49 o 
   4   7  12       41.12       47.30      7.66 o 
   5   7  12        6.05        0.19      3.52 o 
   6   7  12        6.13        6.99      4.66 o 
   7   7  12       20.68       23.48      7.13 o 
   8   7  12       41.99       45.87      9.56 o 
  -6   8  12      153.51      158.05     13.44 o 
  -5   8  12       33.68       28.67      8.14 o 
  -4   8  12        3.75        0.83      5.94 o 
  -3   8  12      332.21      353.96     16.96 o 
  -2   8  12       21.01       21.19      5.63 o 
  -1   8  12      323.80      372.00     16.74 o 
   0   8  12       84.34       82.74      5.09 o 
   1   8  12        8.03        5.66      3.05 o 
   2   8  12        0.65       -0.71      3.31 o 
   3   8  12       15.53       14.41      2.60 o 
   4   8  12        9.80        9.52      2.97 o 
   5   8  12       31.16       28.93      3.91 o 
   6   8  12       22.96       23.38      3.91 o 
   7   8  12       26.46       27.08      4.37 o 
   8   8  12       33.07       34.89      9.46 o 
  -5   9  12      180.28      190.99     14.39 o 
  -4   9  12       88.97       75.23      9.37 o 
  -3   9  12        6.13       19.31      6.77 o 
  -2   9  12        9.90       19.38      6.87 o 
  -1   9  12       16.58       18.52      6.49 o 
   0   9  12       67.47       60.96      8.08 o 
   1   9  12      193.82      226.47      7.98 o 
   2   9  12        4.07        3.91      4.72 o 
   3   9  12       16.61       11.38      2.77 o 
   4   9  12       11.13        8.00      2.77 o 
   5   9  12      176.49      166.11      7.73 o 
   6   9  12      151.25      167.84     21.61 o 
   7   9  12       53.97       56.79      5.77 o 
  -4  10  12      178.37      189.96     14.08 o 
  -3  10  12       43.56       40.48      7.49 o 
  -2  10  12      144.66      168.52     12.74 o 
  -1  10  12      134.73      140.58     11.78 o 
   0  10  12        3.53        3.73      5.39 o 
   1  10  12        7.54        3.83      5.59 o 
   2  10  12      150.07      154.75     11.60 o 
   3  10  12       77.03       90.61      6.41 o 
   4  10  12      103.39       95.03      6.34 o 
   5  10  12        2.22       -1.34      3.80 o 
   6  10  12      135.35      136.04      7.51 o 
   7  10  12       74.39       66.07      8.21 o 
   8  10  12      137.79      160.15     12.18 o 
  -3  11  12        0.76        1.32      7.86 o 
  -2  11  12       15.68       25.59      7.03 o 
  -1  11  12      131.62      148.57     12.31 o 
   0  11  12      315.96      333.07     16.72 o 
   1  11  12       32.67       29.73      7.13 o 
   2  11  12       59.93       61.08      7.90 o 
   3  11  12       11.95       16.23      3.93 o 
   4  11  12      152.17      143.16      7.51 o 
   5  11  12       19.54       19.92      4.19 o 
   6  11  12       41.35       40.06      5.47 o 
   7  11  12       12.07       12.40      5.09 o 
   8  11  12       73.11       67.57      9.06 o 
  -2  12  12      418.80      461.12     21.32 o 
  -1  12  12        1.18        8.96      7.04 o 
   0  12  12       71.59       78.00      9.63 o 
   1  12  12       43.67       41.55      7.92 o 
   2  12  12       32.25       33.08      7.34 o 
   3  12  12        2.29        3.11      6.39 o 
   4  12  12        0.50       -3.59      4.58 o 
   5  12  12       37.09       35.54      5.15 o 
   6  12  12       45.71       42.57      5.48 o 
   7  12  12        0.09        1.75      7.61 o 
  -1  13  12      279.28      295.35     17.54 o 
   0  13  12      147.09      173.58     13.64 o 
   1  13  12       21.50       20.36      6.45 o 
   2  13  12       10.19        7.87      7.36 o 
   3  13  12        6.24       13.80      7.14 o 
   4  13  12        0.04       -2.35      4.93 o 
   5  13  12        1.32        1.95      5.13 o 
   6  13  12       30.35       37.47      7.60 o 
   1  14  12      305.25      326.99     18.05 o 
   2  14  12       11.18       16.30      8.07 o 
   3  14  12       82.05       95.64     10.76 o 
   4  14  12       25.29       18.91      5.32 o 
   3  15  12       49.35       54.51      9.71 o 
  -2  -6  13        0.02        1.59      7.21 o 
  -1  -6  13      190.96      212.89     15.48 o 
   0  -6  13       56.50       67.11      9.38 o 
  -4  -5  13      180.84      186.64     14.43 o 
  -3  -5  13      148.01      149.07     12.99 o 
  -2  -5  13        7.49        7.48      7.48 o 
  -1  -5  13      104.67      102.14     11.44 o 
   0  -5  13      408.18      407.77     20.11 o 
   1  -5  13       98.45      124.07     12.26 o 
   2  -5  13       24.42       29.45      8.56 o 
  -6  -4  13       11.91       24.91      8.13 o 
  -5  -4  13       86.76       89.01      7.63 o 
  -4  -4  13       88.73       86.83      9.90 o 
  -3  -4  13       18.32       20.13      7.28 o 
  -2  -4  13      286.16      293.92     16.71 o 
  -1  -4  13      169.29      161.37     12.62 o 
   0  -4  13       44.53       38.00      8.19 o 
   1  -4  13        1.24       -2.57      6.31 o 
   2  -4  13       35.87       32.77      7.80 o 
   3  -4  13       79.29       87.79     10.57 o 
   4  -4  13        0.18       -7.60      7.60 o 
  -7  -3  13      166.13      174.97     13.43 o 
  -6  -3  13        1.55        5.42      8.28 o 
  -5  -3  13       25.65       20.76      5.32 o 
  -4  -3  13      120.43      149.33     12.21 o 
  -3  -3  13       12.59       12.87      4.25 o 
  -2  -3  13       44.05       30.29      7.53 o 
  -1  -3  13      234.43      229.77     14.59 o 
   0  -3  13      279.67      277.08     15.83 o 
   1  -3  13        6.38        4.76      6.93 o 
   2  -3  13       79.07       83.33     10.74 o 
   3  -3  13        0.38       -7.92      7.92 o 
   4  -3  13        6.49        4.58      8.44 o 
   5  -3  13        1.17       -8.55      8.55 o 
  -7  -2  13       22.59       26.41      8.83 o 
  -6  -2  13      129.75      124.53      8.10 o 
  -5  -2  13       87.22       90.49     12.93 o 
  -4  -2  13       86.66       77.59      8.32 o 
  -3  -2  13      306.19      282.55     10.03 o 
  -2  -2  13      981.82      993.94     27.42 o 
  -1  -2  13        1.31       -4.78      5.96 o 
   0  -2  13       52.98       53.16      7.82 o 
   1  -2  13       16.22       13.01      6.32 o 
   2  -2  13       10.39       11.54      6.72 o 
   3  -2  13       27.53       12.99      7.46 o 
   4  -2  13      223.95      234.65     15.96 o 
   5  -2  13       32.68       41.58      9.00 o 
  -6  -1  13        5.65       14.34      5.25 o 
  -5  -1  13       93.37      101.29      9.12 o 
  -4  -1  13       20.96       22.89      4.20 o 
  -3  -1  13      182.84      198.88      8.55 o 
  -2  -1  13       21.44       26.29      6.15 o 
  -1  -1  13      257.65      276.31     14.72 o 
   0  -1  13        3.78        9.59      5.62 o 
   1  -1  13      215.21      215.62     13.41 o 
   2  -1  13        2.22        3.01      5.18 o 
   3  -1  13        7.48       -1.02      5.49 o 
   4  -1  13      107.70      107.90     11.52 o 
   5  -1  13        2.27       -0.31      6.81 o 
   6  -1  13      141.97      139.20     13.07 o 
  -7   0  13       28.06       26.92      8.35 o 
  -6   0  13        2.06        0.55      4.68 o 
  -5   0  13       13.27       16.92      3.97 o 
  -4   0  13       93.25       82.55      5.82 o 
  -3   0  13      485.18      479.24     12.43 o 
  -2   0  13      182.79      181.42      8.02 o 
  -1   0  13      418.92      446.68     17.64 o 
   0   0  13      204.23      181.15     11.89 o 
   1   0  13       12.31        7.11      4.60 o 
   2   0  13      242.46      231.63     13.94 o 
   3   0  13      184.93      188.89     13.09 o 
   4   0  13      307.26      312.21     17.15 o 
   5   0  13        4.18       17.38      7.60 o 
   6   0  13       26.89       22.05      8.85 o 
  -7   1  13       15.38       26.42      8.10 o 
  -6   1  13      170.49      182.50     12.77 o 
  -5   1  13       67.59       67.50      5.24 o 
  -4   1  13      429.96      453.20     18.14 o 
  -3   1  13       62.83       68.32      5.41 o 
  -2   1  13        6.20        8.88      3.58 o 
  -1   1  13       90.02      103.69      9.04 o 
   0   1  13      349.20      355.50     15.81 o 
   1   1  13      648.18      660.64     21.64 o 
   2   1  13       17.37       16.30      6.07 o 
   3   1  13        5.00        6.11      5.64 o 
   4   1  13       26.91       36.31      7.42 o 
   5   1  13       20.46       25.59      7.49 o 
   6   1  13       49.94       62.75     10.70 o 
   7   1  13        0.33        1.28      8.66 o 
  -7   2  13       26.75       27.40      7.99 o 
  -6   2  13       89.08       92.67      9.21 o 
  -5   2  13       21.99       16.78      3.63 o 
  -4   2  13       24.36       19.63      3.60 o 
  -3   2  13       45.51       46.16      4.61 o 
  -2   2  13      706.17      747.71     15.12 o 
  -1   2  13      185.95      184.60     11.27 o 
   0   2  13        1.46        1.91      4.46 o 
   1   2  13        9.95        3.30      5.24 o 
   2   2  13      265.19      278.60     14.58 o 
   3   2  13      182.48      169.61     12.26 o 
   4   2  13        2.40        6.31      6.83 o 
   5   2  13       10.59        9.33      6.07 o 
   6   2  13       12.21       12.82      8.03 o 
   7   2  13       68.27       65.23     10.16 o 
  -7   3  13       97.23      100.54      9.79 o 
  -6   3  13      260.20      250.44     14.30 o 
  -5   3  13       99.66       98.82      9.35 o 
  -4   3  13       59.88       68.53      5.28 o 
  -3   3  13      116.54      107.47      6.06 o 
  -2   3  13       50.49       41.89      4.28 o 
  -1   3  13      577.07      559.59     33.15 o 
   0   3  13      833.02      803.35     21.86 o 
   1   3  13        8.42        5.93      4.90 o 
   2   3  13       21.49       33.00      6.90 o 
   3   3  13      243.32      228.79     13.65 o 
   4   3  13      109.17      117.95     11.08 o 
   5   3  13        1.60       -0.46      5.83 o 
   6   3  13       18.00       16.83      7.35 o 
   7   3  13       15.93       17.23      8.93 o 
  -7   4  13       12.40       14.61      7.64 o 
  -6   4  13      172.72      162.32     11.89 o 
  -5   4  13      133.54      132.04     10.62 o 
  -4   4  13       15.03       13.22      5.01 o 
  -3   4  13      557.68      553.19     12.47 o 
  -2   4  13       12.42       15.13      3.43 o 
  -1   4  13       13.55       17.72      3.60 o 
   0   4  13       46.24       33.59      6.16 o 
   1   4  13      246.78      249.94     12.92 o 
   2   4  13       23.33       32.19      5.98 o 
   3   4  13      123.06      128.70     10.69 o 
   4   4  13       37.28       39.98      7.41 o 
   5   4  13        6.41       11.22      5.83 o 
   6   4  13       11.47        9.74      6.74 o 
   7   4  13       35.90       48.53      8.38 o 
  -7   5  13       50.04       42.05      8.78 o 
  -6   5  13       61.39       55.34      8.19 o 
  -5   5  13      253.92      245.36     14.37 o 
  -4   5  13      455.10      459.86     19.06 o 
  -3   5  13        0.00        3.48      5.33 o 
  -2   5  13       64.01       55.41      4.57 o 
  -1   5  13      189.64      180.10      7.56 o 
   0   5  13        8.26        6.74      3.12 o 
   1   5  13      438.54      460.29     16.71 o 
   2   5  13        6.52        6.88      4.92 o 
   3   5  13      285.78      260.09     14.03 o 
   4   5  13       16.65       10.25      5.38 o 
   5   5  13      354.66      410.67     19.00 o 
   6   5  13       11.12       17.88      7.65 o 
   7   5  13        6.60        5.69      7.67 o 
  -7   6  13       11.48       16.07      8.26 o 
  -6   6  13        6.22       13.73      7.77 o 
  -5   6  13       26.32       28.26      7.80 o 
  -4   6  13       25.45       21.03      6.33 o 
  -3   6  13      116.95      139.29     11.31 o 
  -2   6  13       41.14       30.16      6.71 o 
  -1   6  13        0.14        4.28      3.27 o 
   0   6  13      121.08      104.61      6.07 o 
   1   6  13       88.46       77.17      5.58 o 
   2   6  13       27.78       32.94      5.84 o 
   3   6  13      110.18       81.73      8.33 o 
   4   6  13        0.14       -1.26      5.75 o 
   5   6  13      127.42      145.50     12.47 o 
   6   6  13       92.45       76.83     10.10 o 
   7   6  13      387.41      438.01     21.71 o 
  -6   7  13      148.41      148.96     13.00 o 
  -5   7  13      125.31      130.62     11.68 o 
  -4   7  13        8.63       -4.35      5.68 o 
  -3   7  13      125.50      115.64     10.73 o 
  -2   7  13       41.86       29.68      7.16 o 
  -1   7  13       10.63        8.14      5.00 o 
   0   7  13      568.08      555.63     12.66 o 
   1   7  13      306.25      289.04      9.71 o 
   2   7  13        0.37        0.05      2.34 o 
   3   7  13        9.62       15.81      5.51 o 
   4   7  13      183.29      193.89     12.60 o 
   5   7  13       10.54       15.26      6.54 o 
   6   7  13        2.89        4.19      6.65 o 
   7   7  13        0.09        1.36      7.43 o 
  -5   8  13        0.11       -8.35      8.35 o 
  -4   8  13       32.27       28.50      6.94 o 
  -3   8  13        9.52       14.35      6.80 o 
  -2   8  13      376.68      394.11     17.74 o 
  -1   8  13       39.03       49.77      7.99 o 
   0   8  13       60.71       45.91      7.87 o 
   1   8  13       15.87       10.93      3.35 o 
   2   8  13       53.33       58.69      3.98 o 
   3   8  13       17.40       14.49      2.85 o 
   4   8  13      154.84      160.34     11.64 o 
   5   8  13      139.18      155.99     12.40 o 
   6   8  13      103.25      104.86     11.10 o 
   7   8  13        6.48        3.41      8.25 o 
  -4   9  13      107.26       97.81     11.08 o 
  -3   9  13        6.42       -2.50      7.46 o 
  -2   9  13        5.40        5.34      6.83 o 
  -1   9  13      148.83      154.17     12.60 o 
   0   9  13      612.50      671.77     23.37 o 
   1   9  13        3.63        6.19      5.82 o 
   2   9  13       87.49       80.43      8.28 o 
   3   9  13      127.03      137.85      5.62 o 
   4   9  13      319.25      324.63     12.02 o 
   5   9  13        0.75       -1.51      6.60 o 
   6   9  13       15.86       21.17      7.81 o 
   7   9  13        3.75        0.96      8.16 o 
  -3  10  13      269.42      295.59     17.27 o 
  -2  10  13      140.09      157.58     12.43 o 
  -1  10  13        4.86        2.63      6.66 o 
   0  10  13       97.02       93.32     10.35 o 
   1  10  13       44.08       37.76      7.65 o 
   2  10  13       20.79       26.25      6.62 o 
   3  10  13        4.01        1.12      3.29 o 
   4  10  13        0.40       -2.64      3.34 o 
   5  10  13       82.57       81.00      5.10 o 
   6  10  13        3.05        6.42      6.49 o 
  -2  11  13        5.52       -0.46      7.96 o 
  -1  11  13      281.46      310.94     17.17 o 
   0  11  13       29.91       48.46      8.33 o 
   1  11  13       21.50       22.28      6.63 o 
   2  11  13        9.64        6.12      5.60 o 
   3  11  13      174.57      194.54      8.82 o 
   4  11  13        4.36        2.78      4.25 o 
   5  11  13       55.44       59.69      5.91 o 
   6  11  13        4.29       -2.75      4.88 o 
   7  11  13        5.25        4.56      8.59 o 
  -1  12  13        8.91       16.75      7.36 o 
   0  12  13       21.75       27.10      7.27 o 
   1  12  13        1.51        4.99      6.22 o 
   2  12  13       99.41       87.46     10.49 o 
   3  12  13        8.53        6.89      4.54 o 
   4  12  13        7.17        6.87      4.66 o 
   5  12  13        7.34       12.62      5.10 o 
   6  12  13      182.34      175.51     11.56 o 
   0  13  13        7.04       -2.07      7.28 o 
   1  13  13       77.25       92.41     10.71 o 
   2  13  13        9.86        6.17      6.81 o 
   3  13  13       16.54       12.15      4.91 o 
   4  13  13       73.47       73.60      6.34 o 
   5  13  13       32.70       39.05      5.79 o 
   3  14  13        0.01       -2.29      5.71 o 
   4  14  13        2.62       -3.54      9.56 o 
  -4  -4  14        7.46        8.37      9.06 o 
  -3  -4  14      245.36      281.64     17.50 o 
  -2  -4  14       49.50       46.13      8.34 o 
  -1  -4  14       25.70       21.34      7.95 o 
   0  -4  14       14.10        8.75      8.04 o 
   1  -4  14        0.94        1.84      7.38 o 
  -5  -3  14      179.25      191.55     14.63 o 
  -4  -3  14      376.13      334.78     17.89 o 
  -3  -3  14        6.04        5.58      6.72 o 
  -2  -3  14        2.93       11.99      7.86 o 
  -1  -3  14       10.64       16.70      7.37 o 
   0  -3  14       85.26      112.42     12.11 o 
   1  -3  14       38.78       38.66      9.26 o 
   2  -3  14       75.55       88.76     10.65 o 
   3  -3  14       23.40       27.48      7.55 o 
  -6  -2  14       42.89       38.48      8.65 o 
  -5  -2  14       26.75       23.47      7.86 o 
  -4  -2  14        1.35        1.49      6.85 o 
  -3  -2  14      110.04      110.13      7.04 o 
  -2  -2  14       75.48       87.16     10.24 o 
  -1  -2  14       95.05       95.61     10.58 o 
   0  -2  14        9.42       20.51      7.00 o 
   1  -2  14       80.85       84.22     10.27 o 
   2  -2  14       14.87       17.64      7.35 o 
   3  -2  14        3.48        2.89      6.96 o 
   4  -2  14        5.94        7.63      8.67 o 
  -6  -1  14       54.11       59.89      8.70 o 
  -5  -1  14      130.10      119.41     11.13 o 
  -4  -1  14       59.32       67.55      5.71 o 
  -3  -1  14       83.44       86.74      6.21 o 
  -2  -1  14        2.97       -2.32      6.59 o 
  -1  -1  14        0.92        1.14      6.62 o 
   0  -1  14      421.00      458.15     19.80 o 
   1  -1  14       21.14       11.25      5.98 o 
   2  -1  14       78.57       72.25     10.22 o 
   3  -1  14      128.34      136.32     12.55 o 
   4  -1  14        1.28       -3.92      7.07 o 
   5  -1  14        7.74        5.99      9.01 o 
  -5   0  14        1.16        0.46      6.86 o 
  -4   0  14       29.26       30.12      5.61 o 
  -3   0  14       41.79       39.41      4.76 o 
  -2   0  14      216.78      214.86      9.16 o 
  -1   0  14      348.94      349.17     16.16 o 
   0   0  14        0.16        7.12      6.26 o 
   1   0  14      227.43      222.41     14.14 o 
   2   0  14       61.63       61.80      9.66 o 
   3   0  14      123.51      119.93     11.67 o 
   4   0  14       33.58       25.39      8.20 o 
   5   0  14        8.97       11.34      8.37 o 
  -5   1  14      160.20      157.72      7.89 o 
  -4   1  14      228.50      228.46      9.31 o 
  -3   1  14        1.81       -0.43      3.93 o 
  -2   1  14        2.45        1.73      3.75 o 
  -1   1  14      208.09      237.53     13.52 o 
   0   1  14      113.52      121.73     10.49 o 
   1   1  14        0.68        3.42      5.75 o 
   2   1  14       15.35       15.70      6.57 o 
   3   1  14      193.46      190.78     14.04 o 
   4   1  14      116.78      112.78     11.86 o 
   5   1  14        7.84        3.40      7.38 o 
   6   1  14        2.35        7.05      9.32 o 
  -6   2  14        3.93        2.31      7.80 o 
  -5   2  14      207.23      200.55     12.72 o 
  -4   2  14        3.10        6.42      4.17 o 
  -3   2  14      372.98      393.18     11.72 o 
  -2   2  14      232.82      235.34      9.38 o 
  -1   2  14        5.73        0.57      3.53 o 
   0   2  14       97.24       77.38      8.74 o 
   1   2  14      363.64      368.37     16.78 o 
   2   2  14        2.64        1.49      5.94 o 
   3   2  14      291.55      275.13     15.99 o 
   4   2  14        1.91        6.45      6.24 o 
   5   2  14       14.17       11.79      8.11 o 
   6   2  14       22.48       21.84      8.74 o 
  -6   3  14        9.49       14.21      7.36 o 
  -5   3  14      267.03      216.09     13.53 o 
  -4   3  14        2.80        4.30      6.35 o 
  -3   3  14      191.15      190.60      8.29 o 
  -2   3  14        2.44        3.67      3.62 o 
  -1   3  14      180.82      180.66      8.27 o 
   0   3  14       57.47       58.71      7.92 o 
   1   3  14      176.85      180.99     12.24 o 
   2   3  14       29.22       27.67      6.99 o 
   3   3  14        2.35        7.16      6.61 o 
   4   3  14       70.42       85.60      9.98 o 
   5   3  14       74.88       83.96     10.60 o 
   6   3  14        9.56       15.27      7.57 o 
  -6   4  14      165.66      152.76     12.31 o 
  -5   4  14        0.17        6.57      7.24 o 
  -4   4  14      128.86      130.09     10.90 o 
  -3   4  14       47.73       32.38      7.45 o 
  -2   4  14        0.38       -0.22      3.47 o 
  -1   4  14       89.05       86.42      6.25 o 
   0   4  14       63.87       66.48      5.65 o 
   1   4  14       60.80       54.99      7.94 o 
   2   4  14      331.41      318.54     15.66 o 
   3   4  14       46.55       55.73      7.87 o 
   4   4  14       13.98       12.40      6.03 o 
   5   4  14       32.06       34.46      7.32 o 
   6   4  14      633.17      711.41     26.89 o 
  -6   5  14       48.23       59.03      9.06 o 
  -5   5  14       42.22       38.99      8.08 o 
  -4   5  14       25.51       24.14      6.67 o 
  -3   5  14       63.47       73.64      8.98 o 
  -2   5  14        9.56       12.47      5.72 o 
  -1   5  14        3.41        6.46      3.71 o 
   0   5  14       16.32       15.95      3.91 o 
   1   5  14        0.66        1.63      5.14 o 
   2   5  14        0.02       -0.39      5.76 o 
   3   5  14      176.50      186.14     12.25 o 
   4   5  14       95.28       97.21     10.26 o 
   5   5  14       72.92      106.28     11.53 o 
   6   5  14       53.08       70.74     10.26 o 
   7   5  14       30.73       33.44     10.03 o 
  -6   6  14       59.41       47.30      8.07 o 
  -5   6  14        2.15        1.39      7.30 o 
  -4   6  14        1.93       -6.21      6.88 o 
  -3   6  14       13.07       15.43      6.88 o 
  -2   6  14      118.38      100.15      9.67 o 
  -1   6  14       10.26       14.42      6.36 o 
   0   6  14        9.53        8.93      3.83 o 
   1   6  14      107.91      111.31      6.98 o 
   2   6  14      171.86      166.27     11.50 o 
   3   6  14       80.43       79.26      9.24 o 
   4   6  14       20.39       31.79      7.25 o 
   5   6  14      254.59      253.92     16.00 o 
   6   6  14       42.43       40.15      9.55 o 
   7   6  14        3.80       -3.28      9.40 o 
  -5   7  14       35.18       36.49      7.84 o 
  -4   7  14      425.96      456.03     20.47 o 
  -3   7  14       27.49       23.84      7.25 o 
  -2   7  14       15.82       18.77      6.31 o 
  -1   7  14       68.03       82.32      9.13 o 
   0   7  14        0.19       -4.56      5.31 o 
   1   7  14       25.96       25.37      4.32 o 
   2   7  14       80.94       94.36      6.78 o 
   3   7  14      164.97      169.33     12.28 o 
   4   7  14       11.61       10.99      6.88 o 
   5   7  14       18.84       20.69      6.94 o 
   6   7  14       99.71       97.56     11.53 o 
   7   7  14        0.02        4.28      8.33 o 
  -4   8  14      118.49      118.93     11.60 o 
  -3   8  14      157.27      163.70     13.30 o 
  -2   8  14       47.98       47.36      8.88 o 
  -1   8  14        0.36       -3.47      6.75 o 
   0   8  14        0.24        5.82      6.63 o 
   1   8  14      455.97      448.62     19.44 o 
   2   8  14        3.13       -2.17      4.09 o 
   3   8  14       23.69       20.69      4.31 o 
   4   8  14      236.39      251.95     14.81 o 
   5   8  14      231.28      234.10     15.17 o 
   6   8  14      173.09      169.43     13.85 o 
   7   8  14      267.61      289.54     18.40 o 
  -3   9  14       25.99       21.33      7.85 o 
  -2   9  14      281.19      311.73     17.08 o 
  -1   9  14       10.77        5.86      5.99 o 
   0   9  14       33.50       27.64      7.43 o 
   1   9  14        5.38        7.70      5.35 o 
   2   9  14       17.43       23.62      6.73 o 
   3   9  14       27.96       36.67      4.98 o 
   4   9  14      214.39      222.00      9.97 o 
   5   9  14        0.04       -4.96      7.85 o 
   6   9  14      161.72      145.88     13.44 o 
   7   9  14       20.06        7.39      9.97 o 
  -2  10  14      124.36      118.11     11.51 o 
  -1  10  14        0.83        2.43      7.75 o 
   0  10  14      116.15      118.22     11.28 o 
   1  10  14        0.24       -2.44      5.71 o 
   2  10  14       76.26       88.56     10.09 o 
   3  10  14       29.77       26.88      8.33 o 
   4  10  14      183.75      181.72      9.39 o 
   5  10  14       13.35       12.33      8.42 o 
   6  10  14      375.55      413.16     14.14 o 
  -1  11  14       97.43       96.31     10.51 o 
   0  11  14       58.38       52.96      8.48 o 
   1  11  14       20.54       10.98      6.40 o 
   2  11  14        0.08       -4.70      7.44 o 
   3  11  14      238.50      237.58     15.39 o 
   4  11  14      199.90      219.81     14.90 o 
   5  11  14        0.02        9.05      7.83 o 
   6  11  14        1.52        3.83      8.29 o 
   1  12  14       86.52      103.98     11.67 o 
   2  12  14       23.60       19.78      8.30 o 
   3  12  14        6.52        4.68      8.47 o 
   4  12  14        5.45        9.10      8.74 o 
   5  12  14      178.21      179.85     14.16 o 
   3  13  14       52.90       53.62      8.31 o 
  -2  -3  15        4.76       -4.04      9.04 o 
  -1  -3  15      252.58      289.09     17.65 o 
   0  -3  15       20.05       18.31      8.36 o 
  -4  -2  15        8.76        3.65      8.90 o 
  -3  -2  15       18.23       25.16      7.86 o 
  -2  -2  15      171.60      172.73     13.72 o 
  -1  -2  15       20.77       30.02      7.24 o 
   0  -2  15        1.55        2.43      8.00 o 
   1  -2  15      155.47      168.13     13.99 o 
   2  -2  15       31.08       31.55      7.72 o 
  -5  -1  15       77.67       89.09     10.08 o 
  -4  -1  15       79.74       65.84      9.40 o 
  -3  -1  15        6.87        1.31      5.33 o 
  -2  -1  15        0.44       -1.71      7.71 o 
  -1  -1  15      134.47      135.44     11.66 o 
   0  -1  15      144.18      159.37     12.91 o 
   1  -1  15        1.86        4.64      6.64 o 
   2  -1  15       33.02       38.49      8.40 o 
   3  -1  15        0.17        2.15      9.32 o 
  -5   0  15        0.52       -0.47      7.94 o 
  -4   0  15       56.88       50.84      5.81 o 
  -3   0  15      182.73      178.49      8.86 o 
  -2   0  15       31.12       33.06      5.12 o 
  -1   0  15      105.15      106.09     10.31 o 
   0   0  15       58.09       62.31      8.93 o 
   1   0  15       91.54      109.71     11.68 o 
   2   0  15        3.90        2.01      6.84 o 
   3   0  15        3.55        3.36      7.98 o 
   4   0  15       15.55       13.27      9.52 o 
  -4   1  15        7.79       10.12      4.92 o 
  -3   1  15       79.68       77.37      6.46 o 
  -2   1  15       14.41        6.18      4.46 o 
  -1   1  15        4.52        6.27      6.10 o 
   0   1  15        2.48        7.20      6.01 o 
   1   1  15        3.85        0.58      6.54 o 
   2   1  15       38.74       40.10      8.00 o 
   3   1  15        1.43        7.45      7.09 o 
   4   1  15      208.79      205.58     16.44 o 
  -5   2  15        2.91        2.21      7.34 o 
  -4   2  15       11.00       11.37      6.89 o 
  -3   2  15       86.70       84.66      6.22 o 
  -2   2  15      261.00      253.38     10.40 o 
  -1   2  15       39.80       41.11      5.37 o 
   0   2  15       79.61       91.12      9.65 o 
   1   2  15       37.82       41.12      8.46 o 
   2   2  15      153.28      141.58     12.04 o 
   3   2  15        0.48       -2.53      7.95 o 
   4   2  15       24.53       20.95      8.58 o 
   5   2  15       61.82       65.25     10.85 o 
  -5   3  15       14.52        8.57      8.14 o 
  -4   3  15       32.92       44.24      8.01 o 
  -3   3  15       30.23       26.93      7.06 o 
  -2   3  15       73.37       79.18      6.37 o 
  -1   3  15        1.94        2.78      4.15 o 
   0   3  15       65.82       58.53      7.91 o 
   1   3  15       62.13       53.69      8.41 o 
   2   3  15        3.30        3.87      7.06 o 
   3   3  15      196.95      224.61     15.32 o 
   4   3  15      396.37      425.43     21.24 o 
   5   3  15        0.67        4.06      8.46 o 
  -6   4  15       11.54        7.47      8.93 o 
  -5   4  15        2.59        2.73      8.61 o 
  -4   4  15        0.28       -0.36      6.77 o 
  -3   4  15      212.82      234.43     14.95 o 
  -2   4  15      282.94      289.28     10.47 o 
  -1   4  15        2.26       -1.14      4.13 o 
   0   4  15        2.11        6.13      4.36 o 
   1   4  15      249.16      241.77     14.27 o 
   2   4  15        1.45        4.30      6.13 o 
   3   4  15       49.43       51.61      9.62 o 
   4   4  15      121.12      141.07     13.05 o 
   5   4  15      126.42      125.73     12.69 o 
  -5   5  15       89.44       81.89     10.70 o 
  -4   5  15        0.35        4.83      6.70 o 
  -3   5  15       16.96       20.01      6.55 o 
  -2   5  15       34.66       51.39      8.84 o 
  -1   5  15       36.13       36.89      4.69 o 
   0   5  15        6.12        5.28      4.39 o 
   1   5  15      117.56      129.21     10.52 o 
   2   5  15       54.67       49.58      7.83 o 
   3   5  15      304.95      310.74     16.92 o 
   4   5  15        1.73       -2.70      7.73 o 
   5   5  15       85.20      118.32     12.37 o 
   6   5  15       14.88       19.92      9.61 o 
  -4   6  15       93.57       93.49     11.44 o 
  -3   6  15      665.89      685.40     24.85 o 
  -2   6  15       68.25       67.54      8.92 o 
  -1   6  15       22.00       20.55      6.20 o 
   0   6  15       80.05       96.46      6.54 o 
   1   6  15       37.64       32.41      4.68 o 
   2   6  15       83.34       77.75      9.50 o 
   3   6  15       21.46       22.26      7.78 o 
   4   6  15       37.06       46.07      8.60 o 
   5   6  15      152.70      158.33     14.12 o 
   6   6  15       88.83       76.11     11.69 o 
  -4   7  15        4.73        8.04      7.44 o 
  -3   7  15       71.88       86.42     10.83 o 
  -2   7  15       21.46       17.05      6.59 o 
  -1   7  15       71.69       71.67      8.91 o 
   0   7  15       58.68       70.23      8.87 o 
   1   7  15      103.07      110.16      7.30 o 
   2   7  15      336.88      351.20     12.21 o 
   3   7  15       60.27       61.46      8.97 o 
   4   7  15       48.32       45.47      7.90 o 
   5   7  15       15.68       22.55      8.54 o 
   6   7  15        6.34        7.24      9.67 o 
  -3   8  15       30.04       31.17      8.42 o 
  -2   8  15        7.60        8.66      7.33 o 
  -1   8  15        0.73       -0.70      7.48 o 
   0   8  15       22.37       27.27      7.66 o 
   1   8  15        0.30        2.08      7.16 o 
   2   8  15      112.63      137.76      7.93 o 
   3   8  15        3.62        5.21      5.20 o 
   4   8  15       49.69       58.68      8.91 o 
   5   8  15       49.24       54.76      8.92 o 
   6   8  15       31.00       35.97      9.83 o 
  -2   9  15       18.82       17.94      8.34 o 
  -1   9  15      104.11      113.37     12.16 o 
   0   9  15      172.80      176.39     13.64 o 
   1   9  15       42.13       29.48      6.95 o 
   2   9  15        3.81        6.80      6.35 o 
   3   9  15      179.58      214.44     15.30 o 
   4   9  15      162.91      194.70     10.23 o 
   5   9  15       22.95       25.94      6.16 o 
   6   9  15        0.51       17.11     10.20 o 
   0  10  15       53.89       63.67      9.15 o 
   1  10  15      103.37      119.34     11.90 o 
   2  10  15       35.45       55.49      8.52 o 
   3  10  15       13.12        4.99      8.32 o 
   4  10  15       90.60      102.18     11.29 o 
   5  10  15      261.06      252.41     15.97 o 
   6  10  15        7.61        5.11      9.64 o 
   2  11  15       98.20      101.63     11.00 o 
   3  11  15      141.84      179.89     14.20 o 
  -3  -1  16       55.68       55.04      9.60 o 
  -2  -1  16      110.00      103.21      7.81 o 
  -1  -1  16        1.17        7.95      8.17 o 
   0  -1  16      265.13      284.23     17.41 o 
  -4   0  16        4.66        2.88      9.01 o 
  -3   0  16      124.12      110.46      7.70 o 
  -2   0  16      124.64      121.75      8.09 o 
  -1   0  16        4.45        0.98      8.53 o 
   0   0  16        8.35       11.82      7.46 o 
   1   0  16        5.98        1.33      8.69 o 
   2   0  16       41.30       53.09     10.63 o 
  -4   1  16        0.19       -5.03      8.14 o 
  -3   1  16      107.39      113.29     10.26 o 
  -2   1  16      100.52       91.63      7.22 o 
  -1   1  16      308.86      296.21     13.51 o 
   0   1  16      233.09      253.26     15.93 o 
   1   1  16       24.34       28.73      8.35 o 
   2   1  16        4.87        8.11      8.87 o 
   3   1  16      205.91      182.10     15.62 o 
  -4   2  16      155.53      122.94     12.03 o 
  -3   2  16      129.50      139.81     11.72 o 
  -2   2  16        7.83        6.10      5.31 o 
  -1   2  16        5.61       15.00      4.90 o 
   0   2  16       97.19       95.86     10.45 o 
   1   2  16       97.35       70.90      9.92 o 
   2   2  16       18.87       14.42      7.85 o 
   3   2  16       76.04       92.03     12.01 o 
  -4   3  16        2.86       -2.67      8.44 o 
  -3   3  16        0.50       -1.05      7.16 o 
  -2   3  16       28.35       31.77      4.88 o 
  -1   3  16      381.92      400.49     19.43 o 
   0   3  16       33.46       40.03      5.71 o 
   1   3  16       17.59       15.67      7.05 o 
   2   3  16      218.07      232.15     16.22 o 
   3   3  16       73.10       70.48     10.59 o 
   4   3  16       30.42       18.31      8.12 o 
  -4   4  16       43.02       59.44      8.99 o 
  -3   4  16       12.92        7.23      7.07 o 
  -2   4  16       14.94       10.09      7.83 o 
  -1   4  16       12.12       14.77      4.96 o 
   0   4  16       89.24       99.33     10.51 o 
   1   4  16        1.62        0.31      7.40 o 
   2   4  16       59.29       69.69      9.34 o 
   3   4  16       73.13       83.75     10.78 o 
   4   4  16       30.13       34.20      9.36 o 
  -3   5  16       10.43        6.11      8.55 o 
  -2   5  16      233.19      238.64     15.34 o 
  -1   5  16       12.82       16.98      7.94 o 
   0   5  16      101.69       93.58      7.11 o 
   1   5  16        2.14        6.88      5.18 o 
   2   5  16        8.69        2.84      7.66 o 
   3   5  16      379.21      376.56     18.95 o 
   4   5  16       66.05       74.06     11.31 o 
   5   5  16        1.67       14.48      9.75 o 
  -3   6  16       32.74       31.70      7.36 o 
  -2   6  16        0.04        0.33      8.73 o 
  -1   6  16        1.41        3.61      8.33 o 
   0   6  16      115.91      137.89     12.74 o 
   1   6  16        9.78        7.92      5.38 o 
   2   6  16       82.40       91.67      7.38 o 
   3   6  16        3.97       -0.02      8.08 o 
   4   6  16       23.80       24.06      8.87 o 
   5   6  16      312.42      363.87     20.43 o 
  -2   7  16        2.84        7.70      8.72 o 
  -1   7  16       20.48       25.74      8.45 o 
   0   7  16       55.79       58.62      8.63 o 
   1   7  16      120.83      111.95     12.31 o 
   2   7  16        3.03        2.47      5.61 o 
   3   7  16       67.45       59.26      6.30 o 
   4   7  16      116.10      137.34     13.23 o 
   5   7  16        8.30       -4.75     10.14 o 
  -1   8  16        4.08        2.50      9.08 o 
   0   8  16      105.99       93.42     10.65 o 
   1   8  16      483.42      491.00     22.41 o 
   2   8  16      165.94      193.82     14.44 o 
   3   8  16       26.71       22.74      5.92 o 
   4   8  16       13.78       12.33      8.75 o 
   5   8  16        0.05        1.07     10.12 o 
   5   9  16        6.26        9.15      9.96 o 
  -2   1  17      155.94      153.27     11.11 o 
  -1   1  17       24.63       33.58      6.21 o 
   0   1  17        6.73       15.79      9.37 o 
  -2   2  17       81.00       92.30      7.43 o 
  -1   2  17        1.02        1.89      7.80 o 
   0   2  17      144.16      136.45     12.69 o 
   1   2  17        0.12       -8.49      8.49 o 
  -1   3  17      150.27      160.92      9.55 o 
   0   3  17        6.27        5.58      5.83 o 
   1   3  17      301.48      316.07     18.29 o 
   2   3  17        1.21       -1.24      8.68 o 
   0   4  17       22.50       20.35      8.62 o 
   1   4  17      281.32      270.91     16.49 o 
   2   4  17        1.76       -5.93      8.55 o 
   3   4  17       84.08       96.59     11.39 o 
   1   5  17        0.64        3.13      8.63 o 
   2   5  17       61.80       50.62      9.64 o 
   3   5  17      214.42      224.59     16.50 o 
   2   6  17        1.22        2.85      9.34 o 
   3   6  17       60.52       73.22     11.67 o 
   3   7  17       37.37       57.83     10.13 o 
   4   7  17       10.99       11.78      9.88 o 
                                                 
